# Supplementary material for: Abnormal expression and prognostic significance of EPB41L1 in kidney renal clear cell carcinoma based on data mining
Source: Cancer Cell Int. 2020 Jul 30;20:356. doi: 10.1186/s12935-020-01449-8 (PMC7393885; doi:10.1186/s12935-020-01449-8)
Supplement: Supplementary file 1 — Additional file 1. The co-expressed genes of EPB41L1 in KIRC. [file 12935_2020_1449_MOESM1_ESM.xlsx]

## Sheet: co-expression genes
Query	Statistic	P-value	FDR (BH)	Event_SD	Event_TD
EPB41L1	1	1e-34	1e-30	533	533
SLC44A2	0.493764	4.17661e-34	4.20981e-30	533	533
CASKIN2	0.485482	7.21258e-33	4.84661e-29	533	533
RBMS2	0.46664	3.54883e-30	1.43082e-26	533	533
SLCO3A1	0.462842	1.1826e-29	3.97333e-26	533	533
JUP	0.446125	1.9814e-27	5.70615e-24	533	533
PPT2	0.441743	7.24352e-27	1.82528e-23	533	533
C10orf72	0.436354	3.4762e-26	7.78629e-23	533	533
ATP1B2	0.431065	1.57686e-25	3.17879e-22	533	533
OLFML2A	0.429273	2.61702e-25	4.27557e-22	533	533
GRIK3	0.429092	2.75384e-25	4.27557e-22	533	531
KCNK5	0.429087	2.7572e-25	4.27557e-22	533	533
EXOC3L2	0.420995	2.6103e-24	3.50807e-21	533	533
TMEM150C	0.418368	5.34576e-24	6.50241e-21	533	533
INPP5A	0.418274	5.48345e-24	6.50241e-21	533	533
ASAP2	0.413969	1.75036e-23	1.85713e-20	533	533
GFOD2	0.411986	2.97051e-23	2.99412e-20	533	533
MANSC1	0.408197	8.0824e-23	7.75871e-20	533	533
CAPN5	0.406601	1.22726e-22	1.06769e-19	533	533
ZCCHC14	0.406599	1.22786e-22	1.06769e-19	533	533
KDR	0.406444	1.2788e-22	1.06769e-19	533	533
HRC	0.40631	1.32408e-22	1.06769e-19	533	532
TOM1L2	0.405014	1.85535e-22	1.38526e-19	533	533
FZD4	0.404752	1.9861e-22	1.42992e-19	533	533
DOCK1	0.403065	3.07274e-22	2.13598e-19	533	533
CLSTN1	0.402334	3.70957e-22	2.49271e-19	533	533
PODXL	0.401487	4.61151e-22	2.99882e-19	533	533
ARHGEF17	0.399358	7.94737e-22	5.00659e-19	533	533
FGD5	0.398574	9.70076e-22	5.92599e-19	533	533
C17orf28	0.397731	1.20138e-21	7.12314e-19	533	533
PDE7B	0.397016	1.4396e-21	8.2917e-19	533	533
EPAS1	0.396852	1.50073e-21	8.40366e-19	533	533
RGS5	0.396345	1.70527e-21	9.29098e-19	533	533
LAMB2	0.395935	1.89123e-21	1.0033e-18	533	533
LRP5	0.395658	2.02769e-21	1.04811e-18	533	533
STARD8	0.395383	2.17257e-21	1.09492e-18	533	533
RAPGEF2	0.394458	2.74027e-21	1.30419e-18	533	533
SCN4A	0.394105	2.99403e-21	1.37174e-18	533	533
TCF7L2	0.392721	4.22893e-21	1.85328e-18	533	533
GNG7	0.391655	5.51201e-21	2.36418e-18	533	533
NRIP2	0.391288	6.03708e-21	2.53545e-18	533	533
TNFAIP1	0.391166	6.22344e-21	2.56038e-18	533	533
SPRED2	0.389877	8.5576e-21	3.36072e-18	533	533
TJP1	0.389825	8.66895e-21	3.36072e-18	533	533
HSPC159	0.38967	9.00587e-21	3.42546e-18	533	533
SLCO2A1	0.389506	9.3766e-21	3.50042e-18	533	533
FAM38B	0.389364	9.71201e-21	3.55972e-18	533	532
EMX2	0.389232	1.00328e-20	3.61163e-18	533	533
SEMA5A	0.38851	1.19802e-20	4.16274e-18	533	533
SLC35F1	0.388461	1.21237e-20	4.16274e-18	533	533
SPTBN1	0.387275	1.62121e-20	5.44698e-18	533	533
PPP1R13B	0.387199	1.65167e-20	5.45835e-18	533	533
SLC12A4	0.386651	1.8879e-20	6.13841e-18	533	533
PLCL1	0.384442	3.22931e-20	1.03333e-17	533	533
CYS1	0.384302	3.34098e-20	1.05236e-17	533	533
ZNF618	0.384205	3.42047e-20	1.06082e-17	533	533
SNRK	0.384075	3.52912e-20	1.07793e-17	533	533
ROBO4	0.383795	3.77634e-20	1.12213e-17	533	533
NCKIPSD	0.383786	3.78513e-20	1.12213e-17	533	533
LRRC8A	0.380123	9.11782e-20	2.6258e-17	533	533
TSPAN18	0.379816	9.81038e-20	2.74677e-17	533	533
CHRM3	0.379473	1.06454e-19	2.93972e-17	533	531
ADCY9	0.379228	1.1284e-19	3.07398e-17	533	533
PCDHAC2	0.378943	1.20721e-19	3.20213e-17	533	526
C9orf71	0.377473	1.71051e-19	4.4782e-17	533	522
ARHGEF15	0.376983	1.92035e-19	4.96313e-17	533	533
ACVR2A	0.376661	2.07147e-19	5.28592e-17	533	533
EMX2OS	0.375115	2.97944e-19	7.3247e-17	533	532
CD34	0.374891	3.13955e-19	7.62533e-17	533	533
PDE2A	0.373682	4.16543e-19	9.87894e-17	533	533
SEC14L1	0.37226	5.79861e-19	1.35923e-16	533	533
DYSF	0.371535	6.86039e-19	1.58964e-16	533	533
C17orf72	0.370487	8.73926e-19	1.9575e-16	533	533
DLC1	0.370412	8.89136e-19	1.96968e-16	533	533
C20orf160	0.370361	8.99749e-19	1.97153e-16	533	533
FLT4	0.37025	9.23101e-19	2.00095e-16	533	533
SEMA3G	0.36985	1.01213e-18	2.17059e-16	533	533
FXYD6	0.36958	1.07691e-18	2.28519e-16	533	533
INSR	0.369132	1.19381e-18	2.50687e-16	533	533
RGNEF	0.368561	1.36084e-18	2.81908e-16	533	533
PTH1R	0.368349	1.4283e-18	2.90839e-16	533	532
DISP1	0.368288	1.44837e-18	2.91976e-16	533	533
SRL	0.368063	1.5249e-18	3.0436e-16	533	532
GJA5	0.367708	1.65402e-18	3.26896e-16	533	533
TMEM47	0.36755	1.71476e-18	3.35611e-16	533	533
HSPG2	0.366729	2.06742e-18	4.00741e-16	533	533
PIK3C2B	0.36637	2.24357e-18	4.30744e-16	533	533
LOC221122	0.365038	3.03486e-18	5.77167e-16	533	430
TMC7	0.364406	3.50086e-18	6.53462e-16	533	533
GIPC3	0.36434	3.55333e-18	6.57171e-16	533	533
EPB41L5	0.364228	3.64453e-18	6.6791e-16	533	533
PCDH12	0.363235	4.55793e-18	8.13127e-16	533	533
PLVAP	0.363147	4.64942e-18	8.22172e-16	533	533
MMRN2	0.362339	5.5734e-18	9.52154e-16	533	533
EXTL3	0.362254	5.68177e-18	9.6251e-16	533	533
PTPRG	0.361973	6.04983e-18	1.01632e-15	533	533
ZNF423	0.36164	6.51895e-18	1.08608e-15	533	532
RPS6KA2	0.361348	6.95766e-18	1.14967e-15	533	533
PGPEP1	0.360584	8.25081e-18	1.34136e-15	533	533
EPHB4	0.360189	9.00892e-18	1.45289e-15	533	533
RASIP1	0.359584	1.03065e-17	1.64896e-15	533	533
TMEM88	0.359338	1.08846e-17	1.72773e-15	533	533
CYP4X1	0.35905	1.16002e-17	1.81277e-15	533	532
KIAA0355	0.358491	1.31287e-17	2.0323e-15	533	533
SHROOM4	0.358465	1.32066e-17	2.0323e-15	533	533
EFNB3	0.358411	1.33652e-17	2.04114e-15	533	533
CDH5	0.358278	1.37634e-17	2.08613e-15	533	533
CSPG4	0.357711	1.55981e-17	2.34658e-15	533	533
SCN4B	0.357084	1.79099e-17	2.67441e-15	533	533
IL17RD	0.356938	1.84941e-17	2.74134e-15	533	533
PTPRB	0.356485	2.04269e-17	3.00574e-15	533	533
THRA	0.356393	2.0847e-17	3.04533e-15	533	533
GPR4	0.356278	2.13791e-17	3.09488e-15	533	533
ARHGAP6	0.356253	2.14933e-17	3.09488e-15	533	533
HEY2	0.355921	2.31171e-17	3.28181e-15	533	533
PCDHA13	0.354492	3.1598e-17	4.39299e-15	533	486
CTNNA1	0.354261	3.32225e-17	4.55601e-15	533	533
FRY	0.353653	3.79292e-17	5.16631e-15	533	533
SPRY4	0.35338	4.02451e-17	5.44497e-15	533	533
PKP4	0.352875	4.49022e-17	5.99459e-15	533	533
DOCK6	0.352318	5.06659e-17	6.67565e-15	533	533
APP	0.352227	5.16643e-17	6.763e-15	533	533
FARP1	0.351779	5.69243e-17	7.40346e-15	533	533
TNS1	0.350438	7.59824e-17	9.68448e-15	533	533
DHDH	0.350414	7.63844e-17	9.68448e-15	533	526
FREM2	0.350348	7.74627e-17	9.75981e-15	533	532
RAI2	0.350122	8.13286e-17	1.01832e-14	533	533
SOX13	0.349423	9.4476e-17	1.16843e-14	533	533
TMEM204	0.349365	9.56506e-17	1.17574e-14	533	533
DCTN1	0.348976	1.03956e-16	1.27009e-14	533	533
GJC1	0.347937	1.29765e-16	1.54789e-14	533	533
AQP1	0.347892	1.31004e-16	1.55348e-14	533	533
EBF3	0.347548	1.40961e-16	1.66177e-14	533	533
ARHGAP24	0.34724	1.50493e-16	1.76384e-14	533	533
PBX1	0.346942	1.6032e-16	1.84679e-14	533	533
ZHX3	0.346844	1.63678e-16	1.87092e-14	533	533
MYCT1	0.346827	1.64271e-16	1.87092e-14	533	533
ENG	0.346448	1.78028e-16	2.0155e-14	533	533
PLXNA2	0.346423	1.78964e-16	2.0155e-14	533	533
C3orf70	0.346097	1.91762e-16	2.14763e-14	533	533
MAPK3	0.345803	2.04059e-16	2.27272e-14	533	533
EBF2	0.345461	2.19354e-16	2.42965e-14	533	531
PEG3	0.345409	2.21787e-16	2.43355e-14	533	533
RAPGEF4	0.345214	2.31098e-16	2.51822e-14	533	533
SASH1	0.344997	2.4192e-16	2.62197e-14	533	533
NFIA	0.344962	2.43717e-16	2.62732e-14	533	533
BCAM	0.344832	2.50479e-16	2.68585e-14	533	533
HMGCLL1	0.344767	2.53914e-16	2.70828e-14	533	480
EDAR	0.344692	2.57966e-16	2.7268e-14	533	497
KCNAB1	0.344674	2.58948e-16	2.7268e-14	533	533
TECPR2	0.34466	2.59708e-16	2.7268e-14	533	533
LMO2	0.344596	2.63234e-16	2.7495e-14	533	533
KIAA0195	0.344553	2.6562e-16	2.76012e-14	533	533
EPN2	0.343923	3.03196e-16	3.1026e-14	533	533
C17orf103	0.343877	3.06171e-16	3.11722e-14	533	533
BBS1	0.343357	3.41466e-16	3.4591e-14	533	533
COX4I2	0.34318	3.54363e-16	3.55403e-14	533	533
TSHZ1	0.342922	3.73997e-16	3.73238e-14	533	533
ESAM	0.34274	3.8847e-16	3.85771e-14	533	533
SLC25A23	0.342706	3.91261e-16	3.86638e-14	533	533
CYYR1	0.342642	3.96529e-16	3.89933e-14	533	533
PDE1B	0.342453	4.1254e-16	4.01758e-14	533	533
ANO3	0.342228	4.32366e-16	4.17037e-14	533	528
JAG1	0.342047	4.48993e-16	4.28969e-14	533	533
KAT5	0.341914	4.61578e-16	4.38639e-14	533	533
TMEM8B	0.341663	4.86426e-16	4.58218e-14	533	533
EMCN	0.340895	5.70625e-16	5.27671e-14	533	533
BAIAP3	0.340697	5.94547e-16	5.47282e-14	533	533
TP53I11	0.340342	6.40015e-16	5.83803e-14	533	533
CYB5D1	0.340027	6.83052e-16	6.20254e-14	533	533
AFAP1L2	0.339917	6.98843e-16	6.31748e-14	533	533
CCDC149	0.339668	7.35823e-16	6.62208e-14	533	533
ERBB2	0.33947	7.66585e-16	6.86826e-14	533	533
PCDHAC1	0.339364	7.83429e-16	6.98812e-14	533	515
EDNRB	0.339123	8.23494e-16	7.31313e-14	533	533
PDGFB	0.339027	8.39965e-16	7.42669e-14	533	533
NOTCH3	0.338925	8.57716e-16	7.55052e-14	533	533
NDST1	0.338646	9.08457e-16	7.92796e-14	533	533
MPPED2	0.33842	9.51823e-16	8.27061e-14	533	533
SLC9A3R2	0.338177	1.00053e-15	8.65654e-14	533	533
TEK	0.33768	1.10807e-15	9.46504e-14	533	533
TIMP3	0.337407	1.17199e-15	9.96886e-14	533	533
SPTAN1	0.336951	1.28665e-15	1.08981e-13	533	533
LDB2	0.336924	1.29392e-15	1.09139e-13	533	533
CLEC14A	0.336764	1.33706e-15	1.12308e-13	533	533
GJA4	0.335951	1.57866e-15	1.30964e-13	533	533
ZNF204P	0.335891	1.59781e-15	1.32009e-13	533	533
PINK1	0.335819	1.62158e-15	1.33426e-13	533	533
MYO1C	0.335593	1.69799e-15	1.38583e-13	533	533
LDOC1	0.335535	1.71823e-15	1.39669e-13	533	533
C16orf62	0.334249	2.23121e-15	1.77783e-13	533	533
DBNDD1	0.334	2.3466e-15	1.86241e-13	533	533
SLC5A4	0.333774	2.45644e-15	1.92682e-13	533	526
SLC45A4	0.333638	2.52498e-15	1.97291e-13	533	533
DNM3	0.333615	2.53703e-15	1.97467e-13	533	533
ZNF709	0.333564	2.563e-15	1.98721e-13	533	533
NYNRIN	0.3335	2.59641e-15	2.0054e-13	533	533
SHE	0.333315	2.6955e-15	2.07399e-13	533	533
PPAP2A	0.332865	2.95187e-15	2.24554e-13	533	533
COL25A1	0.332592	3.1189e-15	2.33947e-13	533	527
VWA1	0.3323	3.30742e-15	2.44228e-13	533	533
JAM3	0.332221	3.36047e-15	2.4724e-13	533	533
TRIOBP	0.331734	3.70613e-15	2.70695e-13	533	533
TMEM25	0.331632	3.78266e-15	2.75288e-13	533	533
ANKS6	0.331592	3.81381e-15	2.75565e-13	533	533
ADARB1	0.331502	3.88273e-15	2.78548e-13	533	533
NOVA2	0.331338	4.01306e-15	2.86877e-13	533	533
GLG1	0.331018	4.27914e-15	3.02678e-13	533	533
NES	0.330988	4.30424e-15	3.03389e-13	533	533
FLJ11235	0.330809	4.46136e-15	3.13368e-13	533	533
KIFC3	0.330762	4.50396e-15	3.15261e-13	533	533
C3orf36	0.330338	4.90244e-15	3.41966e-13	533	532
SNED1	0.330117	5.12348e-15	3.56153e-13	533	533
HYDIN	0.330002	5.24248e-15	3.61929e-13	533	533
CGN	0.329551	5.73584e-15	3.89323e-13	533	533
GRB10	0.329504	5.7901e-15	3.91687e-13	533	533
TCF7L1	0.329284	6.04948e-15	4.07865e-13	533	533
RAMP2	0.329263	6.07454e-15	4.08189e-13	533	533
USP27X	0.329012	6.38553e-15	4.26245e-13	533	533
SYN3	0.328818	6.63709e-15	4.41575e-13	533	530
HSPA12B	0.328667	6.83862e-15	4.53486e-13	533	533
EBF1	0.328311	7.3394e-15	4.80373e-13	533	533
ACVRL1	0.328257	7.41841e-15	4.83974e-13	533	533
RASAL2	0.327852	8.03822e-15	5.21037e-13	533	533
TTC9	0.327677	8.32173e-15	5.37685e-13	533	533
CLMN	0.327435	8.73027e-15	5.62279e-13	533	533
ZBTB46	0.327252	9.05107e-15	5.81084e-13	533	533
AGTR1	0.327132	9.26772e-15	5.91228e-13	533	533
RAPH1	0.327023	9.46978e-15	6.02212e-13	533	533
EDA	0.326583	1.03281e-14	6.52678e-13	533	533
CDR2L	0.326425	1.06556e-14	6.67097e-13	533	533
TBXA2R	0.326165	1.12145e-14	6.99919e-13	533	533
FLJ90757	0.326086	1.13897e-14	7.07115e-13	533	533
UTRN	0.325879	1.18624e-14	7.2907e-13	533	533
PIK3R3	0.325833	1.19704e-14	7.3347e-13	533	533
TINAGL1	0.325591	1.25545e-14	7.65783e-13	533	533
RMND5A	0.325058	1.39385e-14	8.43801e-13	533	533
DAB2IP	0.324995	1.41116e-14	8.51726e-13	533	533
C13orf15	0.324717	1.49012e-14	8.91375e-13	533	533
SH2D3C	0.324106	1.67898e-14	9.95487e-13	533	533
CYGB	0.323497	1.89078e-14	1.11581e-12	533	533
CNNM2	0.323491	1.89299e-14	1.11581e-12	533	533
GAB1	0.32329	1.96861e-14	1.157e-12	533	533
NOS3	0.323128	2.03161e-14	1.18711e-12	533	533
KLHL23	0.322949	2.10368e-14	1.22567e-12	533	532
TSPYL4	0.322915	2.11771e-14	1.23029e-12	533	533
MAGI1	0.322884	2.13061e-14	1.23422e-12	533	533
ARVCF	0.322306	2.38352e-14	1.37284e-12	533	533
TP53INP2	0.321726	2.66684e-14	1.5273e-12	533	533
APOLD1	0.321677	2.69243e-14	1.53759e-12	533	533
ITPKB	0.321409	2.83569e-14	1.61027e-12	533	533
LIPE	0.321109	3.00471e-14	1.70146e-12	533	533
DMKN	0.32076	3.21445e-14	1.81006e-12	533	524
IQSEC3	0.320679	3.26495e-14	1.83224e-12	533	533
CEP68	0.32066	3.27701e-14	1.83224e-12	533	533
CBARA1	0.320653	3.28112e-14	1.83224e-12	533	533
AK7	0.320621	3.30176e-14	1.83868e-12	533	532
PPAP2B	0.320037	3.69452e-14	2.03613e-12	533	533
SERP2	0.319618	4.0048e-14	2.18788e-12	533	532
GDF7	0.31951	4.08828e-14	2.22745e-12	533	488
APLNR	0.319254	4.29387e-14	2.32065e-12	533	533
ZBTB4	0.31915	4.38076e-14	2.35498e-12	533	533
PEAR1	0.318577	4.88917e-14	2.6213e-12	533	533
CXorf36	0.318243	5.21104e-14	2.77909e-12	533	533
HUNK	0.317942	5.51942e-14	2.92805e-12	533	531
SLC12A2	0.317908	5.55565e-14	2.93939e-12	533	533
PHACTR2	0.317803	5.66782e-14	2.98323e-12	533	533
PHLPP1	0.317565	5.93073e-14	3.10539e-12	533	533
EFNB2	0.317463	6.04787e-14	3.15852e-12	533	533
GSN	0.317286	6.25426e-14	3.24112e-12	533	533
ESPN	0.317228	6.32424e-14	3.26898e-12	533	532
TRIL	0.317111	6.46611e-14	3.32481e-12	533	533
SLC44A4	0.317099	6.48173e-14	3.32481e-12	533	533
BTRC	0.317041	6.55263e-14	3.33922e-12	533	533
TTC28	0.317011	6.59115e-14	3.33922e-12	533	533
APBB2	0.317009	6.59264e-14	3.33922e-12	533	533
GPR124	0.316571	7.16544e-14	3.62025e-12	533	533
EHD3	0.316359	7.45981e-14	3.74085e-12	533	533
PDGFD	0.316336	7.49274e-14	3.74804e-12	533	533
LRRC48	0.316052	7.9069e-14	3.92599e-12	533	532
ALAD	0.315894	8.14755e-14	4.02565e-12	533	533
TACR1	0.315239	9.22191e-14	4.51224e-12	533	528
SESTD1	0.314879	9.87e-14	4.81766e-12	533	533
PAQR7	0.314592	1.04194e-13	5.0613e-12	533	533
PYGM	0.314569	1.04634e-13	5.07045e-12	533	533
PCGF2	0.314362	1.08801e-13	5.25974e-12	533	533
ZNF462	0.313914	1.18371e-13	5.66802e-12	533	533
ARHGAP23	0.313896	1.18783e-13	5.67428e-12	533	533
DCHS1	0.313826	1.20335e-13	5.73481e-12	533	533
USP11	0.313556	1.26612e-13	6.01973e-12	533	533
CASQ2	0.313181	1.35839e-13	6.44325e-12	533	533
MYO6	0.31277	1.46693e-13	6.89319e-12	533	533
CLUAP1	0.312712	1.48296e-13	6.95234e-12	533	533
KDM3B	0.312664	1.49632e-13	6.9825e-12	533	533
MYLIP	0.312555	1.52734e-13	7.0944e-12	533	533
CDC42BPA	0.312392	1.57451e-13	7.27995e-12	533	533
C11orf95	0.312137	1.65146e-13	7.61826e-12	533	533
SMG6	0.311903	1.72518e-13	7.94014e-12	533	533
TTC7B	0.311651	1.80797e-13	8.26461e-12	533	533
FAM122A	0.311635	1.81345e-13	8.2709e-12	533	533
CCND1	0.311598	1.82584e-13	8.2899e-12	533	533
LRRC55	0.311494	1.8618e-13	8.39818e-12	533	531
FGF12	0.311493	1.86219e-13	8.39818e-12	533	532
ERG	0.311431	1.88377e-13	8.47655e-12	533	533
SKI	0.311342	1.91522e-13	8.57977e-12	533	533
RBP7	0.311288	1.9346e-13	8.64736e-12	533	533
MCF2L	0.311062	2.01747e-13	8.97797e-12	533	533
CDC42BPG	0.310797	2.11931e-13	9.38973e-12	533	533
TMEM233	0.310273	2.33578e-13	1.02363e-11	533	533
HIP1	0.310246	2.34757e-13	1.02656e-11	533	533
PCDH1	0.310011	2.45218e-13	1.06999e-11	533	533
ZNF19	0.309946	2.48197e-13	1.08065e-11	533	533
ACTN4	0.309891	2.5072e-13	1.08928e-11	533	533
THSD1	0.309657	2.61805e-13	1.13013e-11	533	533
CACNA2D2	0.309527	2.68206e-13	1.15037e-11	533	533
HLF	0.309419	2.73611e-13	1.16859e-11	533	533
CDC42BPB	0.308993	2.95972e-13	1.26142e-11	533	533
RAMP3	0.308871	3.02726e-13	1.28748e-11	533	533
SHANK3	0.308857	3.03493e-13	1.28803e-11	533	533
TAL1	0.308637	3.16097e-13	1.3387e-11	533	533
LIMS2	0.308619	3.17106e-13	1.34016e-11	533	533
TSPAN7	0.308516	3.23218e-13	1.36313e-11	533	533
RAPGEF3	0.308258	3.38917e-13	1.42104e-11	533	533
PDGFRB	0.308106	3.48513e-13	1.45459e-11	533	533
GPRC5C	0.308009	3.54817e-13	1.4748e-11	533	533
SCD5	0.307942	3.59219e-13	1.49002e-11	533	533
NGFR	0.307874	3.63747e-13	1.5057e-11	533	533
ITGA7	0.307687	3.76456e-13	1.55512e-11	533	533
C5orf4	0.307637	3.79929e-13	1.55988e-11	533	533
ENPP5	0.30752	3.88109e-13	1.587e-11	533	533
AFAP1L1	0.307503	3.89374e-13	1.58894e-11	533	533
SLC38A11	0.307383	3.98029e-13	1.60799e-11	533	530
PKHD1	0.307141	4.16091e-13	1.6776e-11	533	532
PPM1D	0.306916	4.33604e-13	1.74124e-11	533	533
OTUD7A	0.306832	4.4027e-13	1.76306e-11	533	531
ADCY6	0.306826	4.40787e-13	1.76306e-11	533	533
NDRG2	0.306356	4.80313e-13	1.90979e-11	533	533
ARHGEF10	0.305632	5.481e-13	2.1665e-11	533	533
RBPMS2	0.305541	5.57322e-13	2.19435e-11	533	533
PALMD	0.305448	5.66812e-13	2.22736e-11	533	533
TENC1	0.305169	5.96316e-13	2.32968e-11	533	533
HECW2	0.305091	6.04841e-13	2.35841e-11	533	533
ACOX2	0.304992	6.15796e-13	2.39649e-11	533	533
PTPRK	0.304572	6.64635e-13	2.57661e-11	533	533
GALNT14	0.304379	6.88263e-13	2.65799e-11	533	533
ATXN1L	0.304225	7.07746e-13	2.728e-11	533	533
SHISA9	0.304012	7.35647e-13	2.83014e-11	533	532
HNF1B	0.303973	7.40797e-13	2.83911e-11	533	533
CPNE2	0.303606	7.91763e-13	3.02294e-11	533	533
AMOTL1	0.303417	8.19203e-13	3.09837e-11	533	533
GABRD	0.303194	8.52777e-13	3.21581e-11	533	533
GPR116	0.30319	8.53445e-13	3.21581e-11	533	533
GDF11	0.30314	8.61152e-13	3.2388e-11	533	533
BCL6B	0.302918	8.96412e-13	3.33763e-11	533	533
MAGEE1	0.302745	9.24719e-13	3.41418e-11	533	533
ARAP3	0.302723	9.28395e-13	3.42148e-11	533	533
MYO7B	0.302608	9.4783e-13	3.48038e-11	533	533
MPZL2	0.302552	9.57479e-13	3.50942e-11	533	533
CTBP2	0.302476	9.70614e-13	3.55111e-11	533	533
AKD1	0.302306	1.0008e-12	3.64831e-11	533	531
DOK6	0.302296	1.00262e-12	3.64834e-11	533	532
AMOT	0.302272	1.00694e-12	3.65153e-11	533	533
MAP2	0.302183	1.02312e-12	3.68962e-11	533	533
KCNJ16	0.301527	1.15109e-12	4.12896e-11	533	533
CDKAL1	0.301414	1.17472e-12	4.20335e-11	533	533
NOTCH4	0.30124	1.21186e-12	4.32387e-11	533	533
ADRA1B	0.301084	1.24612e-12	4.43827e-11	533	533
ATP1A2	0.300794	1.3125e-12	4.65004e-11	533	533
SDPR	0.300743	1.32456e-12	4.68452e-11	533	533
PAX2	0.300516	1.37949e-12	4.86174e-11	533	532
ARID1B	0.300505	1.38211e-12	4.86246e-11	533	533
SLIT3	0.300337	1.42409e-12	4.98462e-11	533	533
CTNND1	0.300337	1.42425e-12	4.98462e-11	533	533
DNMBP	0.30031	1.43101e-12	4.99961e-11	533	533
ZNF835	0.300036	1.50273e-12	5.24111e-11	533	528
NEURL1B	0.299995	1.5139e-12	5.27094e-11	533	533
HDAC5	0.299628	1.616e-12	5.6167e-11	533	533
GABRG1	0.29961	1.62116e-12	5.62495e-11	533	405
PTK2	0.299471	1.66196e-12	5.74672e-11	533	533
ABCG2	0.299459	1.66541e-12	5.74881e-11	533	533
CCDC48	0.299415	1.67859e-12	5.77452e-11	533	533
PCDHB4	0.299396	1.68429e-12	5.78427e-11	533	532
CALCRL	0.299309	1.71042e-12	5.864e-11	533	533
MPDZ	0.299144	1.76138e-12	6.02846e-11	533	533
GNA11	0.29891	1.836e-12	6.26258e-11	533	533
AUTS2	0.298784	1.87755e-12	6.37199e-11	533	533
ZER1	0.298654	1.92144e-12	6.47731e-11	533	533
NR2F1	0.298562	1.95283e-12	6.57215e-11	533	533
ZMIZ1	0.298498	1.97515e-12	6.63618e-11	533	533
ZNF853	0.298295	2.04759e-12	6.86305e-11	533	533
CNTN4	0.29829	2.04949e-12	6.86305e-11	533	533
MEIS3P1	0.298128	2.10899e-12	7.0157e-11	533	533
C1orf172	0.297944	2.17883e-12	7.22417e-11	533	533
OCLN	0.297923	2.1868e-12	7.23869e-11	533	532
TMEM125	0.297787	2.24023e-12	7.39129e-11	533	530
KANK3	0.297605	2.31341e-12	7.60783e-11	533	533
MYL3	0.297525	2.34626e-12	7.70329e-11	533	523
CYTH3	0.297392	2.40209e-12	7.868e-11	533	533
ARHGEF9	0.297387	2.40423e-12	7.868e-11	533	533
C14orf174	0.297367	2.41247e-12	7.86943e-11	533	530
NCRNA00087	0.297328	2.42915e-12	7.91103e-11	533	533
C10orf114	0.297285	2.44791e-12	7.95927e-11	533	533
GAS8	0.29723	2.47148e-12	8.02296e-11	533	533
C2orf55	0.297209	2.4806e-12	8.03961e-11	533	533
PRKG1	0.297107	2.526e-12	8.17361e-11	533	533
C12orf68	0.297083	2.5365e-12	8.19445e-11	533	533
TMCC3	0.29692	2.61018e-12	8.39211e-11	533	533
RUNX1T1	0.29677	2.68019e-12	8.60351e-11	533	529
SLC10A6	0.296509	2.80613e-12	8.97916e-11	533	523
RNF180	0.296445	2.83795e-12	9.05226e-11	533	533
C17orf39	0.296097	3.01674e-12	9.57707e-11	533	533
ZNF454	0.296072	3.03007e-12	9.60427e-11	533	530
TIE1	0.295657	3.25884e-12	1.02809e-10	533	533
CLDN10	0.295603	3.28996e-12	1.03629e-10	533	531
ABI2	0.295447	3.3813e-12	1.0634e-10	533	533
FUT1	0.295359	3.43367e-12	1.07818e-10	533	533
STXBP1	0.294943	3.69299e-12	1.15601e-10	533	533
CMTM8	0.294842	3.75833e-12	1.17464e-10	533	531
IFT122	0.294731	3.83245e-12	1.19293e-10	533	533
LOC100190938	0.294727	3.8346e-12	1.19293e-10	533	533
NRP1	0.294665	3.87654e-12	1.20412e-10	533	533
CYP39A1	0.294626	3.90344e-12	1.21061e-10	533	529
CACNA1C	0.294533	3.96712e-12	1.22847e-10	533	533
IQSEC1	0.294335	4.10667e-12	1.26779e-10	533	533
RASL12	0.294309	4.12503e-12	1.27151e-10	533	533
RABGAP1	0.294089	4.28655e-12	1.31326e-10	533	533
FAM101B	0.293788	4.51665e-12	1.38166e-10	533	533
WWOX	0.293411	4.82295e-12	1.46204e-10	533	533
TLN2	0.293332	4.88945e-12	1.47998e-10	533	533
SLC6A13	0.293107	5.08482e-12	1.53221e-10	533	533
C5orf53	0.293049	5.13595e-12	1.543e-10	533	533
KCNB1	0.292784	5.37716e-12	1.61067e-10	533	527
CA4	0.292717	5.43999e-12	1.62707e-10	533	530
DACT2	0.292484	5.66382e-12	1.68154e-10	533	486
LRP6	0.29241	5.73705e-12	1.69829e-10	533	533
2020-03-04	0.291965	6.19563e-12	1.81802e-10	533	529
C10orf4	0.291887	6.2806e-12	1.83889e-10	533	533
UNC13B	0.291883	6.285e-12	1.83889e-10	533	533
SPRY1	0.291791	6.3846e-12	1.86532e-10	533	533
NOS2	0.291487	6.72947e-12	1.95686e-10	533	533
ZFHX3	0.291479	6.73871e-12	1.95686e-10	533	533
C6orf89	0.291207	7.06117e-12	2.03352e-10	533	533
MSI1	0.290893	7.45355e-12	2.13129e-10	533	530
C16orf45	0.290831	7.53441e-12	2.14953e-10	533	533
ISPD	0.290827	7.53866e-12	2.14953e-10	533	533
EPHA4	0.290686	7.72392e-12	2.19614e-10	533	533
CC2D2A	0.290602	7.83672e-12	2.22508e-10	533	533
DLX6AS	0.290293	8.26295e-12	2.33951e-10	533	478
PLEKHA4	0.290211	8.38049e-12	2.36946e-10	533	533
C1orf190	0.290108	8.52936e-12	2.40635e-10	533	533
ACADSB	0.290105	8.53486e-12	2.40635e-10	533	533
TRIM2	0.289962	8.74578e-12	2.46238e-10	533	533
IL1RAPL1	0.289308	9.7823e-12	2.73506e-10	533	402
AIF1L	0.28926	9.86238e-12	2.74607e-10	533	533
SLC45A1	0.28921	9.94711e-12	2.76584e-10	533	533
C10orf140	0.289117	1.01076e-11	2.79506e-10	533	530
CD36	0.288959	1.03832e-11	2.86658e-10	533	533
PPP1R11	0.288761	1.07394e-11	2.95151e-10	533	533
TAOK2	0.288538	1.11561e-11	3.04614e-10	533	533
MYCN	0.288496	1.12361e-11	3.06093e-10	533	532
VIPR1	0.288459	1.13075e-11	3.07623e-10	533	533
HAO2	0.288366	1.14877e-11	3.11717e-10	533	523
RECK	0.288356	1.15079e-11	3.11812e-10	533	533
PRKACA	0.288325	1.15678e-11	3.13014e-10	533	533
SLC27A2	0.288142	1.1935e-11	3.21686e-10	533	533
MACC1	0.288072	1.20781e-11	3.24642e-10	533	533
LRRC4B	0.288025	1.21759e-11	3.26835e-10	533	532
S1PR1	0.287913	1.24097e-11	3.32132e-10	533	533
SAP30L	0.287871	1.24973e-11	3.3345e-10	533	533
PGM5	0.287868	1.2505e-11	3.3345e-10	533	533
SH3BGRL2	0.28758	1.31309e-11	3.47839e-10	533	533
OBSL1	0.287279	1.382e-11	3.63703e-10	533	533
SORT1	0.287171	1.4075e-11	3.69931e-10	533	533
MYH10	0.287081	1.42905e-11	3.7462e-10	533	533
GNL1	0.287056	1.43529e-11	3.75768e-10	533	533
CPAMD8	0.286753	1.51078e-11	3.92978e-10	533	533
BTBD7	0.286647	1.53801e-11	3.98988e-10	533	533
SVIL	0.286297	1.6319e-11	4.20148e-10	533	533
GPIHBP1	0.286065	1.69705e-11	4.33597e-10	533	533
ZNF697	0.28602	1.71009e-11	4.36376e-10	533	533
NR3C2	0.285734	1.7946e-11	4.55061e-10	533	533
APBB1	0.285699	1.80502e-11	4.57129e-10	533	533
DSCR6	0.285655	1.81846e-11	4.59954e-10	533	492
LSM14A	0.285638	1.82391e-11	4.60754e-10	533	533
NR2F2	0.285624	1.82805e-11	4.61221e-10	533	533
LUZP1	0.28545	1.88245e-11	4.74355e-10	533	533
BEX1	0.285261	1.94345e-11	4.87896e-10	533	507
NMUR1	0.285142	1.98258e-11	4.95866e-10	533	533
TNN	0.285042	2.01637e-11	5.0307e-10	533	529
ACVR2B	0.284903	2.06399e-11	5.13678e-10	533	533
CDH13	0.284787	2.10461e-11	5.23143e-10	533	533
FLT1	0.284588	2.1758e-11	5.37978e-10	533	533
KANK2	0.284583	2.17764e-11	5.37978e-10	533	533
EFHD1	0.284361	2.26042e-11	5.57063e-10	533	533
PIP4K2B	0.284292	2.28653e-11	5.6281e-10	533	533
ZNF418	0.284129	2.35016e-11	5.7566e-10	533	533
JAG2	0.284063	2.37622e-11	5.80632e-10	533	533
TTLL5	0.283993	2.404e-11	5.86709e-10	533	533
TANC1	0.283945	2.4236e-11	5.90065e-10	533	533
NOSTRIN	0.283925	2.43177e-11	5.9134e-10	533	533
FOXI2	0.283887	2.44709e-11	5.94349e-10	533	460
SCARF1	0.283818	2.47546e-11	6.00516e-10	533	533
SMTN	0.283749	2.50433e-11	6.06789e-10	533	533
KIAA1549	0.283652	2.54512e-11	6.1593e-10	533	533
C9orf125	0.283626	2.55641e-11	6.17923e-10	533	533
MYST2	0.283584	2.57438e-11	6.21077e-10	533	533
PPM1F	0.283574	2.57871e-11	6.21077e-10	533	533
MAPK10	0.28352	2.60213e-11	6.2597e-10	533	533
MEF2C	0.283221	2.73512e-11	6.54694e-10	533	533
HSD11B2	0.282999	2.8384e-11	6.77152e-10	533	533
DOCK9	0.282817	2.92571e-11	6.95511e-10	533	533
SIK3	0.282802	2.9333e-11	6.9579e-10	533	533
PLEKHM3	0.282762	2.95264e-11	6.98618e-10	533	533
KLHL32	0.282677	2.99488e-11	7.06125e-10	533	532
SEMA6D	0.282612	3.02776e-11	7.12213e-10	533	533
C3orf39	0.28256	3.05366e-11	7.16429e-10	533	533
TCF4	0.282555	3.05635e-11	7.16429e-10	533	533
LZTS1	0.282364	3.15513e-11	7.36526e-10	533	533
THSD7B	0.282309	3.18388e-11	7.4201e-10	533	530
ZNF362	0.282256	3.2125e-11	7.47583e-10	533	533
FLJ10357	0.28225	3.21521e-11	7.47583e-10	533	533
EXOC3L	0.282181	3.25236e-11	7.5448e-10	533	533
HOXD1	0.281677	3.53619e-11	8.14698e-10	533	533
TJP2	0.281642	3.55691e-11	8.17637e-10	533	533
MYOM1	0.281629	3.56447e-11	8.18406e-10	533	533
EPHX1	0.281426	3.68654e-11	8.45471e-10	533	533
C10orf79	0.281182	3.83848e-11	8.76209e-10	533	532
MAP7	0.280941	3.99471e-11	9.07884e-10	533	533
AJAP1	0.280801	4.08819e-11	9.27551e-10	533	532
MPL	0.280798	4.09044e-11	9.27551e-10	533	533
NHSL1	0.280706	4.15302e-11	9.40682e-10	533	533
CAND2	0.280585	4.23685e-11	9.57518e-10	533	532
KAZ	0.280555	4.25762e-11	9.61134e-10	533	533
ARHGEF12	0.280347	4.40661e-11	9.90333e-10	533	533
RSPH1	0.280247	4.47973e-11	1.00564e-09	533	531
DUSP7	0.280173	4.53457e-11	1.01569e-09	533	533
PAMR1	0.279971	4.68817e-11	1.0443e-09	533	533
RBMS3	0.279938	4.71402e-11	1.0489e-09	533	533
WTIP	0.279866	4.77027e-11	1.06024e-09	533	533
EPB41L4A	0.279425	5.12905e-11	1.13498e-09	533	533
CDC14B	0.279406	5.14507e-11	1.13728e-09	533	533
HSPA12A	0.279211	5.31234e-11	1.16912e-09	533	533
SLC6A19	0.279177	5.34223e-11	1.17442e-09	533	516
EFR3B	0.27912	5.39298e-11	1.18428e-09	533	533
RAPGEF5	0.279108	5.40361e-11	1.18533e-09	533	533
ANGPT4	0.279054	5.45119e-11	1.19393e-09	533	503
ANO1	0.279036	5.46756e-11	1.19436e-09	533	533
FOXO4	0.278995	5.5043e-11	1.20088e-09	533	533
KITLG	0.278887	5.60296e-11	1.21993e-09	533	533
SYNJ2BP	0.278521	5.94909e-11	1.28955e-09	533	533
ARHGEF7	0.278441	6.02806e-11	1.30526e-09	533	533
WNT6	0.278309	6.15921e-11	1.32937e-09	533	526
KANK4	0.278232	6.23744e-11	1.34482e-09	533	531
CLDN3	0.277881	6.60581e-11	1.41667e-09	533	532
PTPRN2	0.277759	6.7387e-11	1.4421e-09	533	533
ZNF629	0.27756	6.96139e-11	1.48817e-09	533	533
NAPSA	0.277406	7.13784e-11	1.52105e-09	533	532
CAMSAP1	0.277338	7.21771e-11	1.53645e-09	533	533
GHR	0.277186	7.39875e-11	1.57167e-09	533	533
TRPC4	0.277155	7.43589e-11	1.57721e-09	533	532
ADAMTS16	0.277151	7.44051e-11	1.57721e-09	533	523
SGK269	0.277126	7.47071e-11	1.58196e-09	533	533
TSPYL3	0.277076	7.53212e-11	1.59328e-09	533	528
ZNF554	0.277042	7.57425e-11	1.60052e-09	533	533
TRPC6	0.276962	7.67321e-11	1.61973e-09	533	533
FBXL16	0.276945	7.69415e-11	1.62076e-09	533	533
FAM171A1	0.276846	7.81932e-11	1.64027e-09	533	533
CD300LG	0.276718	7.98392e-11	1.67306e-09	533	529
FAM167B	0.276685	8.02702e-11	1.68034e-09	533	533
PPM1E	0.276456	8.33112e-11	1.74219e-09	533	533
DAAM2	0.27621	8.67062e-11	1.80846e-09	533	533
MYST4	0.276073	8.86508e-11	1.84619e-09	533	533
SPRY2	0.276034	8.92178e-11	1.85608e-09	533	533
LRRC32	0.275876	9.15261e-11	1.90018e-09	533	533
GPD1L	0.275834	9.2156e-11	1.91129e-09	533	533
SIPA1L2	0.275476	9.76596e-11	2.01095e-09	533	533
C15orf39	0.275455	9.7983e-11	2.01506e-09	533	533
BTBD9	0.275451	9.80591e-11	2.01506e-09	533	533
EPS15L1	0.275406	9.87693e-11	2.02474e-09	533	533
PLG	0.275125	1.03349e-10	2.10872e-09	533	446
MMP15	0.275082	1.04074e-10	2.11923e-09	533	533
FRMD3	0.275044	1.04718e-10	2.13017e-09	533	532
MAST4	0.274922	1.068e-10	2.16273e-09	533	533
DYNC2H1	0.274919	1.06854e-10	2.16273e-09	533	533
C6orf186	0.274896	1.0725e-10	2.16856e-09	533	526
TRPM3	0.274751	1.09786e-10	2.2154e-09	533	532
ZNF471	0.274727	1.10209e-10	2.2217e-09	533	533
CRHR2	0.274668	1.11272e-10	2.24088e-09	533	442
PLEKHG1	0.274651	1.11574e-10	2.2425e-09	533	533
SOX7	0.274565	1.13131e-10	2.26926e-09	533	533
GRRP1	0.274516	1.1402e-10	2.28482e-09	533	533
TESC	0.274505	1.14232e-10	2.28679e-09	533	533
FBXO15	0.274424	1.15731e-10	2.30992e-09	533	532
RHOBTB2	0.274352	1.17086e-10	2.33004e-09	533	533
DLL4	0.274232	1.19372e-10	2.37319e-09	533	533
RERGL	0.274216	1.19674e-10	2.37686e-09	533	523
DENND2C	0.273904	1.25821e-10	2.48913e-09	533	532
EML1	0.273852	1.26877e-10	2.50757e-09	533	533
ROBO2	0.273537	1.33468e-10	2.62752e-09	533	530
SH3BP4	0.273381	1.36858e-10	2.68117e-09	533	533
MPRIP	0.273319	1.38211e-10	2.70243e-09	533	533
F2RL3	0.273312	1.38377e-10	2.70304e-09	533	533
CALM1	0.273037	1.44609e-10	2.81116e-09	533	533
SLC16A9	0.272984	1.45843e-10	2.82917e-09	533	533
TLN1	0.272896	1.47912e-10	2.86433e-09	533	533
ADD1	0.272864	1.48668e-10	2.87091e-09	533	533
LRRC70	0.272709	1.52391e-10	2.93694e-09	533	533
MEF2D	0.272676	1.53218e-10	2.94726e-09	533	533
KCNC4	0.272373	1.60812e-10	3.08451e-09	533	533
SLC22A12	0.272364	1.61049e-10	3.08611e-09	533	525
ZEB1	0.272343	1.61584e-10	3.09343e-09	533	533
ATP11A	0.272289	1.62975e-10	3.11709e-09	533	533
STXBP4	0.272195	1.65443e-10	3.16129e-09	533	533
RNF38	0.271961	1.71741e-10	3.27853e-09	533	533
ETS2	0.271733	1.78094e-10	3.39017e-09	533	533
MARVELD2	0.271726	1.78289e-10	3.39068e-09	533	533
MCC	0.271608	1.81668e-10	3.44196e-09	533	533
ICA1	0.271566	1.82898e-10	3.45822e-09	533	533
ZNF346	0.27156	1.83064e-10	3.45822e-09	533	533
MECP2	0.271452	1.8624e-10	3.51208e-09	533	533
WWP2	0.271181	1.94438e-10	3.65276e-09	533	533
SLC6A18	0.271176	1.94606e-10	3.65276e-09	533	450
P2RY8	0.271164	1.94976e-10	3.6563e-09	533	533
CLEC3B	0.271146	1.95538e-10	3.66342e-09	533	533
FLJ42709	0.271078	1.97663e-10	3.69762e-09	533	533
FOLR1	0.270892	2.03585e-10	3.80007e-09	533	533
ABO	0.270845	2.05115e-10	3.82154e-09	533	530
GNAI1	0.270837	2.05353e-10	3.82245e-09	533	533
EVC	0.270783	2.0714e-10	3.84026e-09	533	533
BDH2	0.270779	2.0726e-10	3.84026e-09	533	533
MCAM	0.270779	2.07262e-10	3.84026e-09	533	533
ADRA2B	0.270765	2.07739e-10	3.84555e-09	533	533
CBX7	0.27075	2.08216e-10	3.85084e-09	533	533
SIPA1L1	0.270629	2.12259e-10	3.91729e-09	533	533
GLS2	0.270592	2.13515e-10	3.93082e-09	533	533
DSTYK	0.270513	2.1618e-10	3.97626e-09	533	533
KIF26A	0.270417	2.19515e-10	4.03391e-09	533	533
NCRNA00175	0.270232	2.2605e-10	4.14644e-09	533	510
LDLRAD2	0.27019	2.27549e-10	4.16635e-09	533	533
TBC1D13	0.27013	2.29716e-10	4.19841e-09	533	533
TEKT2	0.270103	2.30685e-10	4.20882e-09	533	518
PAIP2B	0.269836	2.40641e-10	4.37471e-09	533	533
GALNTL2	0.269836	2.40665e-10	4.37471e-09	533	533
FILIP1	0.269682	2.46582e-10	4.47823e-09	533	533
ARHGAP8	0.269626	2.48753e-10	4.50549e-09	533	532
NUP214	0.269554	2.51624e-10	4.54932e-09	533	533
CHD6	0.269285	2.62532e-10	4.74227e-09	533	533
PCCA	0.269253	2.63838e-10	4.76161e-09	533	533
ADCY5	0.26921	2.65635e-10	4.78911e-09	533	532
RBM9	0.269092	2.70625e-10	4.87101e-09	533	533
SYNE2	0.269047	2.72565e-10	4.89739e-09	533	533
C20orf194	0.269041	2.7282e-10	4.89739e-09	533	533
RNF208	0.268838	2.81666e-10	5.03379e-09	533	533
C15orf26	0.26877	2.84705e-10	5.07909e-09	533	478
IL17RE	0.268725	2.86713e-10	5.10136e-09	533	533
GARNL3	0.268633	2.90909e-10	5.16524e-09	533	533
SHISA6	0.26863	2.91072e-10	5.16524e-09	533	464
RPRD2	0.268419	3.00892e-10	5.33481e-09	533	533
AP2B1	0.26821	3.10902e-10	5.50261e-09	533	533
EFCAB6	0.268192	3.11801e-10	5.51367e-09	533	532
SLC22A2	0.26808	3.1734e-10	5.6018e-09	533	532
C6orf217	0.268003	3.21156e-10	5.6642e-09	533	531
SULT1C4	0.267958	3.23465e-10	5.6937e-09	533	533
RAB11FIP5	0.26792	3.25364e-10	5.71841e-09	533	533
RASGRF2	0.267801	3.31495e-10	5.81096e-09	533	533
C22orf23	0.267794	3.31863e-10	5.81235e-09	533	533
C2CD2	0.267751	3.34105e-10	5.84148e-09	533	533
INPP5F	0.26771	3.36249e-10	5.87386e-09	533	533
SALL2	0.267656	3.39139e-10	5.91922e-09	533	533
FZD9	0.26762	3.41027e-10	5.94189e-09	533	525
FRMD1	0.267588	3.42784e-10	5.96734e-09	533	469
ABP1	0.267553	3.44653e-10	5.98954e-09	533	533
TOB1	0.267546	3.45003e-10	5.99045e-09	533	533
STS	0.267433	3.51166e-10	6.08698e-09	533	533
LOC100129034	0.267269	3.60319e-10	6.22422e-09	533	533
RARB	0.267014	3.74972e-10	6.46626e-09	533	533
FAM162B	0.267004	3.75537e-10	6.47047e-09	533	533
NPY6R	0.266994	3.76136e-10	6.47525e-09	533	530
NRARP	0.266947	3.78928e-10	6.51775e-09	533	533
HMGN5	0.26683	3.85888e-10	6.62052e-09	533	533
GJB1	0.266768	3.89635e-10	6.66778e-09	533	530
LOC100128640	0.266692	3.9431e-10	6.74207e-09	533	533
FYN	0.266567	4.02071e-10	6.86895e-09	533	533
TRIM26	0.266552	4.03031e-10	6.8795e-09	533	533
BTNL9	0.266471	4.08123e-10	6.96053e-09	533	533
UACA	0.266336	4.1681e-10	7.09069e-09	533	533
C20orf202	0.266267	4.21311e-10	7.15518e-09	533	532
DDX25	0.266106	4.32008e-10	7.31222e-09	533	437
NPR1	0.265925	4.44318e-10	7.50796e-09	533	533
GPRASP2	0.265889	4.46862e-10	7.54464e-09	533	533
ABCA8	0.265561	4.70192e-10	7.92525e-09	533	530
KIAA1671	0.265493	4.75209e-10	8.00313e-09	533	533
LAMC3	0.26548	4.76167e-10	8.01029e-09	533	533
SYNM	0.265476	4.76429e-10	8.01029e-09	533	533
LARGE	0.265426	4.80129e-10	8.06577e-09	533	533
PLXND1	0.265362	4.84914e-10	8.13938e-09	533	533
TBX2	0.265339	4.8671e-10	8.15593e-09	533	533
TMEM232	0.265299	4.89739e-10	8.1902e-09	533	533
MARK1	0.265296	4.89974e-10	8.1902e-09	533	533
GATA2	0.26527	4.91892e-10	8.20865e-09	533	533
CMTM4	0.265103	5.04797e-10	8.41009e-09	533	533
PDE1C	0.264982	5.144e-10	8.55593e-09	533	531
LOC441869	0.264953	5.16726e-10	8.58754e-09	533	533
CRMP1	0.264938	5.17865e-10	8.59937e-09	533	533
ZC4H2	0.264904	5.20614e-10	8.63791e-09	533	533
DLL1	0.264851	5.24954e-10	8.70276e-09	533	533
TBL1X	0.264773	5.31329e-10	8.79398e-09	533	533
IRF6	0.264743	5.33803e-10	8.82044e-09	533	531
EZR	0.264632	5.43044e-10	8.95134e-09	533	533
SLC5A8	0.264632	5.43057e-10	8.95134e-09	533	511
ZNF833	0.264516	5.52852e-10	9.09791e-09	533	533
BSPRY	0.26447	5.56815e-10	9.14075e-09	533	531
RILPL2	0.264314	5.70363e-10	9.35553e-09	533	533
ADCY1	0.264308	5.70951e-10	9.35756e-09	533	533
EMP2	0.2642	5.80503e-10	9.48327e-09	533	533
SOBP	0.264183	5.82017e-10	9.5003e-09	533	533
ZNF33B	0.263853	6.12447e-10	9.98086e-09	533	533
PDK2	0.263764	6.20943e-10	1.00812e-08	533	533
ZNF677	0.263762	6.21107e-10	1.00812e-08	533	533
USHBP1	0.263722	6.24935e-10	1.01352e-08	533	533
VWF	0.263668	6.302e-10	1.02042e-08	533	533
SOX18	0.263388	6.57979e-10	1.06198e-08	533	533
BSN	0.263191	6.78187e-10	1.09285e-08	533	532
ITGA1	0.263179	6.79412e-10	1.09395e-08	533	533
LRRC19	0.263128	6.84731e-10	1.10164e-08	533	532
ABLIM1	0.263105	6.87154e-10	1.10465e-08	533	533
HDAC11	0.26304	6.94051e-10	1.1139e-08	533	533
BHLHB9	0.26303	6.95119e-10	1.1139e-08	533	533
NBPF1	0.262918	7.07179e-10	1.13143e-08	533	533
C14orf105	0.262788	7.21501e-10	1.1516e-08	533	533
ZNF578	0.262574	7.45529e-10	1.18713e-08	533	533
OAZ2	0.262559	7.47345e-10	1.18835e-08	533	533
ADCY4	0.262483	7.56099e-10	1.19923e-08	533	533
CTNNB1	0.262458	7.58982e-10	1.20286e-08	533	533
FAM172A	0.26237	7.6923e-10	1.21432e-08	533	533
SNX9	0.262334	7.73516e-10	1.22013e-08	533	533
RAB3IP	0.26223	7.85988e-10	1.23441e-08	533	533
MKL2	0.262192	7.90502e-10	1.24013e-08	533	533
TMEM174	0.262185	7.9132e-10	1.24045e-08	533	513
BOC	0.26211	8.00505e-10	1.25388e-08	533	533
ERC1	0.261953	8.20008e-10	1.28243e-08	533	533
EHD4	0.261922	8.23939e-10	1.28758e-08	533	533
NPHP1	0.261849	8.33091e-10	1.30087e-08	533	533
DCLK3	0.261679	8.5503e-10	1.33204e-08	533	530
RHOB	0.261505	8.78027e-10	1.36665e-08	533	533
PALM	0.261469	8.82877e-10	1.37224e-08	533	533
FAM189A2	0.261458	8.84414e-10	1.37357e-08	533	533
ZNF135	0.261132	9.29567e-10	1.43926e-08	533	533
KLF11	0.261099	9.34222e-10	1.44536e-08	533	533
BAT2L1	0.261082	9.36674e-10	1.44804e-08	533	533
SMAD6	0.261046	9.41769e-10	1.4548e-08	533	533
LNX1	0.260956	9.54833e-10	1.47272e-08	533	533
HABP4	0.260831	9.73149e-10	1.49983e-08	533	533
ZSCAN18	0.260407	1.03789e-09	1.59351e-08	533	533
PPFIBP1	0.26023	1.06628e-09	1.63088e-08	533	533
PACRG	0.260217	1.06844e-09	1.63179e-08	533	527
ANO2	0.260216	1.06848e-09	1.63179e-08	533	532
AGAP1	0.260155	1.07846e-09	1.64453e-08	533	533
PELI2	0.260103	1.08699e-09	1.65503e-08	533	533
AGPAT4	0.260096	1.08812e-09	1.6555e-08	533	533
IGF1R	0.259834	1.13224e-09	1.72133e-08	533	533
IFT172	0.259829	1.13315e-09	1.72142e-08	533	533
KIF3B	0.25948	1.1947e-09	1.80675e-08	533	533
PRRG3	0.259377	1.21336e-09	1.83223e-08	533	475
MAML3	0.259272	1.2329e-09	1.85894e-08	533	533
F11	0.259228	1.24115e-09	1.86998e-08	533	489
DLG2	0.25907	1.27105e-09	1.9079e-08	533	532
ARL3	0.259045	1.27599e-09	1.91389e-08	533	533
TMEM82	0.258749	1.33427e-09	1.99241e-08	533	505
PDE9A	0.258564	1.37211e-09	2.04717e-08	533	533
USP22	0.258502	1.38494e-09	2.06349e-08	533	533
LOC153328	0.25823	1.44278e-09	2.14333e-08	533	510
C17orf63	0.258196	1.45024e-09	2.15282e-08	533	533
LOC90246	0.258145	1.46143e-09	2.16783e-08	533	532
SOSTDC1	0.258132	1.4642e-09	2.17035e-08	533	515
CYB5D2	0.258047	1.4831e-09	2.19513e-08	533	533
CDADC1	0.257495	1.61144e-09	2.37634e-08	533	533
OIT3	0.257485	1.61377e-09	2.37634e-08	533	531
EXTL2	0.257324	1.65341e-09	2.43115e-08	533	533
GHDC	0.257203	1.68369e-09	2.47208e-08	533	533
RFTN2	0.257181	1.68926e-09	2.47844e-08	533	533
KIAA1217	0.257139	1.69978e-09	2.49206e-08	533	533
KIAA1257	0.257039	1.72555e-09	2.52434e-08	533	528
TRAF6	0.256874	1.76861e-09	2.58198e-08	533	533
RNF152	0.256795	1.78965e-09	2.61053e-08	533	533
VPS37D	0.256468	1.87943e-09	2.73753e-08	533	533
SLC22A8	0.256421	1.89276e-09	2.75099e-08	533	469
TERF2	0.256314	1.92313e-09	2.7911e-08	533	533
WWC1	0.256292	1.92953e-09	2.79837e-08	533	533
ANKRD56	0.256257	1.93954e-09	2.80995e-08	533	531
KIAA1462	0.256255	1.9403e-09	2.80995e-08	533	533
MYOZ1	0.256147	1.9719e-09	2.85366e-08	533	531
NCRNA00094	0.256018	2.01007e-09	2.90057e-08	533	533
C1orf210	0.255991	2.01808e-09	2.91004e-08	533	530
GDPD2	0.255764	2.08782e-09	2.99348e-08	533	495
ADAMTSL2	0.255381	2.21019e-09	3.15101e-08	533	533
PRICKLE2	0.255267	2.24802e-09	3.20041e-08	533	533
SLC5A10	0.255207	2.26818e-09	3.22683e-08	533	532
SLK	0.255133	2.2932e-09	3.25325e-08	533	533
DENND2A	0.255013	2.33452e-09	3.30721e-08	533	533
TMTC1	0.254939	2.36036e-09	3.34146e-08	533	533
OVOL1	0.254924	2.36565e-09	3.34661e-08	533	529
TGFBR2	0.254787	2.41425e-09	3.41296e-08	533	533
PTCH1	0.254619	2.4751e-09	3.49164e-08	533	533
PDZRN3	0.254556	2.49821e-09	3.51932e-08	533	533
KIAA0240	0.254512	2.51469e-09	3.54006e-08	533	533
EMP1	0.254505	2.5173e-09	3.54126e-08	533	533
DPP4	0.254464	2.5326e-09	3.55534e-08	533	533
TSC22D1	0.254381	2.56382e-09	3.59666e-08	533	533
HTR1B	0.254311	2.59049e-09	3.63155e-08	533	501
CDH4	0.254227	2.62326e-09	3.67493e-08	533	522
FRMD4A	0.254177	2.64268e-09	3.69956e-08	533	533
IRAK1BP1	0.25416	2.64925e-09	3.70619e-08	533	531
PCDHGB5	0.253919	2.74549e-09	3.8355e-08	533	532
DNAJC18	0.253886	2.759e-09	3.84894e-08	533	533
LOC388242	0.253881	2.76083e-09	3.84894e-08	533	533
TMOD2	0.253854	2.77192e-09	3.86172e-08	533	533
ZNF304	0.253554	2.89755e-09	4.02562e-08	533	533
ARHGAP31	0.253292	3.01156e-09	4.17538e-08	533	533
MAL	0.25325	3.03028e-09	4.19845e-08	533	533
C20orf11	0.253222	3.04317e-09	4.21052e-08	533	533
OPHN1	0.253175	3.06416e-09	4.23665e-08	533	533
ZNF366	0.253066	3.11377e-09	4.30229e-08	533	533
C6orf27	0.253008	3.14045e-09	4.33619e-08	533	531
CDS2	0.252847	3.21564e-09	4.43393e-08	533	533
SOX17	0.252838	3.21989e-09	4.43675e-08	533	533
ZNF287	0.252805	3.23563e-09	4.4554e-08	533	533
ATP8B1	0.252748	3.26311e-09	4.4871e-08	533	533
SLC22A11	0.252566	3.35151e-09	4.59926e-08	533	529
RNF43	0.252398	3.43531e-09	4.70785e-08	533	533
HOXD4	0.252283	3.49356e-09	4.77793e-08	533	533
MYO1B	0.252278	3.49647e-09	4.77867e-08	533	533
HSFX2	0.252244	3.51372e-09	4.79898e-08	533	532
VPS52	0.252235	3.51842e-09	4.80215e-08	533	533
C9orf98	0.252206	3.53327e-09	4.81916e-08	533	533
ADAMTS8	0.252184	3.54502e-09	4.83192e-08	533	531
MARVELD3	0.252154	3.56078e-09	4.84685e-08	533	533
2020-03-09	0.252117	3.57975e-09	4.86937e-08	533	533
RETSAT	0.252015	3.63388e-09	4.93524e-08	533	533
WLS	0.251992	3.64606e-09	4.93958e-08	533	533
BEND7	0.251871	3.71169e-09	5.01838e-08	533	533
BCL2L10	0.251862	3.7162e-09	5.02066e-08	533	471
RAB11FIP2	0.251858	3.71836e-09	5.02066e-08	533	533
TRAK1	0.251811	3.74447e-09	5.05253e-08	533	533
KLHDC7A	0.251698	3.80654e-09	5.13284e-08	533	532
SEMA6C	0.251547	3.89168e-09	5.23714e-08	533	533
RGS6	0.251472	3.9347e-09	5.2915e-08	533	518
PTPRA	0.251464	3.9394e-09	5.29429e-08	533	533
GLP1R	0.25145	3.94745e-09	5.30157e-08	533	482
CALCOCO1	0.25144	3.95303e-09	5.30553e-08	533	533
RASGRP3	0.25129	4.0408e-09	5.41613e-08	533	533
KALRN	0.250983	4.22631e-09	5.65187e-08	533	533
CDH8	0.250976	4.23032e-09	5.65187e-08	533	521
CSRNP3	0.250976	4.2307e-09	5.65187e-08	533	525
FAM131B	0.250862	4.30129e-09	5.72659e-08	533	532
FAM47E	0.250823	4.32619e-09	5.75275e-08	533	532
APC	0.250808	4.33553e-09	5.76136e-08	533	533
CLASP1	0.250767	4.36147e-09	5.79201e-08	533	533
SLCO1C1	0.250694	4.40838e-09	5.85046e-08	533	527
ZNF488	0.250672	4.42245e-09	5.86528e-08	533	504
FGF1	0.250638	4.44438e-09	5.88661e-08	533	533
C17orf108	0.250585	4.47888e-09	5.92841e-08	533	533
PDZD2	0.250445	4.57123e-09	6.04272e-08	533	533
PER2	0.250414	4.59197e-09	6.06615e-08	533	533
ZNF433	0.250314	4.65943e-09	6.1459e-08	533	533
MRVI1	0.250236	4.71275e-09	6.20944e-08	533	533
BMP4	0.250194	4.74142e-09	6.23906e-08	533	533
MORN1	0.250114	4.79719e-09	6.29804e-08	533	533
C20orf112	0.250111	4.79874e-09	6.29804e-08	533	533
ABCG4	0.250008	4.87139e-09	6.38406e-08	533	527
GPR20	0.249983	4.8889e-09	6.3997e-08	533	523
ZNF625	0.249865	4.97401e-09	6.50266e-08	533	531
ZNF549	0.249832	4.99742e-09	6.52059e-08	533	533
ELFN1	0.249794	5.02549e-09	6.54873e-08	533	533
HEG1	0.249773	5.04086e-09	6.56451e-08	533	533
DDO	0.24974	5.06467e-09	6.59127e-08	533	533
NFIB	0.249726	5.07546e-09	6.60104e-08	533	533
LPL	0.249721	5.07874e-09	6.60105e-08	533	533
KIAA1147	0.249702	5.09267e-09	6.6149e-08	533	533
GUCY1A3	0.249635	5.14259e-09	6.67543e-08	533	533
LBH	0.249561	5.19812e-09	6.74317e-08	533	533
BEX4	0.249549	5.20732e-09	6.75076e-08	533	533
BMPR2	0.249536	5.21704e-09	6.75902e-08	533	533
C2orf40	0.249519	5.22972e-09	6.76675e-08	533	530
PCK1	0.249289	5.40765e-09	6.96932e-08	533	532
SH3TC2	0.249223	5.45909e-09	7.02296e-08	533	533
FCN3	0.249051	5.59695e-09	7.19113e-08	533	533
MPV17L	0.248979	5.65576e-09	7.25744e-08	533	533
SFRS2B	0.248901	5.71959e-09	7.33002e-08	533	533
CETP	0.248846	5.76542e-09	7.37937e-08	533	533
STARD13	0.248734	5.85934e-09	7.48532e-08	533	533
ST6GALNAC3	0.248726	5.86648e-09	7.4897e-08	533	533
GRLF1	0.248701	5.8873e-09	7.50863e-08	533	533
RPH3AL	0.2487	5.88876e-09	7.50863e-08	533	533
KIAA0564	0.248649	5.93215e-09	7.55918e-08	533	533
EZH1	0.248541	6.0257e-09	7.66386e-08	533	533
GYPA	0.248404	6.14553e-09	7.79658e-08	533	448
FAM84B	0.248376	6.17084e-09	7.82377e-08	533	533
NCOA1	0.248347	6.19647e-09	7.8397e-08	533	533
SWAP70	0.248337	6.20585e-09	7.8397e-08	533	533
BACE1	0.248336	6.20674e-09	7.8397e-08	533	533
PLAT	0.248258	6.27697e-09	7.92345e-08	533	533
FAM65C	0.24812	6.4025e-09	8.06811e-08	533	533
FRMPD2	0.247911	6.59906e-09	8.30402e-08	533	514
FAM43A	0.247889	6.61978e-09	8.3196e-08	533	533
TRIM39	0.24785	6.65721e-09	8.35441e-08	533	533
CRIM1	0.247759	6.74473e-09	8.45567e-08	533	533
CACNA1S	0.247695	6.80681e-09	8.51785e-08	533	415
CDC42EP2	0.247694	6.80791e-09	8.51785e-08	533	533
C6orf47	0.247691	6.81124e-09	8.51785e-08	533	533
A2M	0.247653	6.84873e-09	8.55413e-08	533	533
CDHR2	0.247594	6.9069e-09	8.62144e-08	533	527
NRG2	0.247544	6.9564e-09	8.67785e-08	533	528
NFASC	0.2475	7.00051e-09	8.72748e-08	533	533
C7orf41	0.247468	7.03363e-09	8.75794e-08	533	533
NOTCH1	0.247426	7.07591e-09	8.80514e-08	533	533
LOC647979	0.247397	7.10527e-09	8.83622e-08	533	533
CCDC65	0.247351	7.15275e-09	8.8843e-08	533	533
CCDC158	0.247235	7.27255e-09	9.02199e-08	533	511
IP6K1	0.247156	7.35628e-09	9.11849e-08	533	533
KIAA1614	0.24704	7.47978e-09	9.2506e-08	533	533
HEYL	0.246983	7.54055e-09	9.31434e-08	533	533
KLF12	0.246918	7.61093e-09	9.39552e-08	533	533
C6orf35	0.246841	7.69628e-09	9.49138e-08	533	533
CTDSPL	0.246839	7.69801e-09	9.49138e-08	533	533
KCTD16	0.246775	7.76939e-09	9.56185e-08	533	532
ITM2C	0.246722	7.82819e-09	9.62834e-08	533	533
HSD17B8	0.246684	7.87084e-09	9.67489e-08	533	533
AGPAT1	0.246661	7.89727e-09	9.6982e-08	533	533
ZRANB1	0.246659	7.89942e-09	9.6982e-08	533	533
ZC3H7B	0.246606	7.95928e-09	9.7598e-08	533	533
HIGD1B	0.246556	8.01712e-09	9.82475e-08	533	533
CRIP2	0.246452	8.13736e-09	9.95999e-08	533	533
UNC5B	0.246399	8.19891e-09	1.00292e-07	533	533
BCAS3	0.246348	8.25891e-09	1.00932e-07	533	533
TGFBR3	0.246346	8.26118e-09	1.00932e-07	533	533
TPPP3	0.246093	8.56539e-09	1.04395e-07	533	533
ZNF69	0.245959	8.73099e-09	1.06285e-07	533	533
DUSP6	0.245905	8.799e-09	1.06984e-07	533	533
ZBTB22	0.24589	8.818e-09	1.07086e-07	533	533
TTLL11	0.245642	9.13604e-09	1.10748e-07	533	532
RAET1G	0.245574	9.22473e-09	1.11756e-07	533	532
ADAMTSL3	0.24553	9.2826e-09	1.12389e-07	533	533
SEMA3F	0.245496	9.32783e-09	1.12869e-07	533	533
THSD7A	0.245489	9.33702e-09	1.12912e-07	533	533
GRASP	0.24548	9.34919e-09	1.12992e-07	533	533
XPC	0.245415	9.43558e-09	1.13892e-07	533	533
OPA3	0.245412	9.4406e-09	1.13892e-07	533	533
SLC39A5	0.245386	9.4755e-09	1.14244e-07	533	528
GIT1	0.24526	9.6474e-09	1.16109e-07	533	533
BMX	0.245201	9.72875e-09	1.17018e-07	533	528
RGS7BP	0.245184	9.75185e-09	1.17226e-07	533	526
POU3F3	0.245167	9.77527e-09	1.17437e-07	533	531
ALDH6A1	0.245119	9.84239e-09	1.18173e-07	533	533
DHFRL1	0.245071	9.90986e-09	1.18842e-07	533	533
TBX3	0.244856	1.02178e-08	1.22317e-07	533	533
WDR31	0.244826	1.02614e-08	1.22765e-07	533	532
ZNF660	0.244798	1.03025e-08	1.23184e-07	533	530
NAT8B	0.244789	1.03156e-08	1.23268e-07	533	529
SLC7A10	0.244774	1.03378e-08	1.2346e-07	533	377
C9orf93	0.24463	1.05511e-08	1.25858e-07	533	531
GPRASP1	0.244452	1.08211e-08	1.28774e-07	533	533
IK	0.244342	1.0991e-08	1.30641e-07	533	533
RASAL1	0.24433	1.10107e-08	1.30798e-07	533	532
ABCC9	0.244314	1.10349e-08	1.31008e-07	533	533
RBPMS	0.244267	1.11084e-08	1.31726e-07	533	533
NBR1	0.244249	1.1138e-08	1.31921e-07	533	533
ITPRIP	0.244059	1.14412e-08	1.35036e-07	533	533
ZNF132	0.243954	1.16135e-08	1.3683e-07	533	533
SCGB3A1	0.243883	1.17298e-08	1.3804e-07	533	524
EXOC7	0.243826	1.18244e-08	1.3899e-07	533	533
RIN2	0.24379	1.18848e-08	1.39619e-07	533	533
KL	0.243745	1.19622e-08	1.40283e-07	533	533
ACSS3	0.243732	1.19838e-08	1.40363e-07	533	533
BLMH	0.243732	1.19841e-08	1.40363e-07	533	533
C2orf62	0.243728	1.19899e-08	1.40363e-07	533	531
ALPK3	0.243718	1.20073e-08	1.40485e-07	533	533
C12orf72	0.243663	1.21019e-08	1.41345e-07	533	533
FAM161B	0.243486	1.24085e-08	1.44842e-07	533	532
PRDM16	0.243438	1.24928e-08	1.45574e-07	533	532
ZNF750	0.243385	1.25869e-08	1.46501e-07	533	520
UCN3	0.243339	1.26675e-08	1.47354e-07	533	426
CRY2	0.24331	1.27199e-08	1.47878e-07	533	533
C20orf152	0.243268	1.27963e-08	1.48595e-07	533	519
PCDH17	0.243243	1.28418e-08	1.49037e-07	533	533
CX3CL1	0.243201	1.2917e-08	1.49824e-07	533	533
ZNF662	0.243178	1.29601e-08	1.50237e-07	533	533
C1orf69	0.243135	1.30388e-08	1.51062e-07	533	533
SPRYD3	0.242872	1.35313e-08	1.56409e-07	533	533
C10orf47	0.2427	1.38633e-08	1.5988e-07	533	533
WIPF2	0.242663	1.39357e-08	1.60623e-07	533	533
ARC	0.242597	1.40658e-08	1.62031e-07	533	533
KLC4	0.242552	1.41544e-08	1.62958e-07	533	533
STK32B	0.242547	1.41639e-08	1.62973e-07	533	533
PITPNC1	0.242447	1.43656e-08	1.65183e-07	533	533
JUB	0.242369	1.45245e-08	1.66647e-07	533	533
2020-09-08	0.242363	1.45361e-08	1.66686e-07	533	533
SLC41A3	0.24221	1.48519e-08	1.70113e-07	533	533
PARD6G	0.241923	1.54632e-08	1.76813e-07	533	533
C2orf73	0.241906	1.54987e-08	1.77019e-07	533	514
CACNB2	0.241871	1.55751e-08	1.77755e-07	533	533
TBC1D1	0.241869	1.55808e-08	1.77755e-07	533	533
GALNTL4	0.24178	1.5777e-08	1.79891e-07	533	533
PTPN13	0.241745	1.5854e-08	1.80668e-07	533	533
TCEAL2	0.241629	1.61144e-08	1.83428e-07	533	496
CASC1	0.241518	1.63661e-08	1.85978e-07	533	533
BMP5	0.24139	1.66618e-08	1.89018e-07	533	389
ARHGAP32	0.241382	1.66821e-08	1.89141e-07	533	533
GRK5	0.241374	1.66991e-08	1.89228e-07	533	533
TSR2	0.241312	1.68444e-08	1.90661e-07	533	533
ZFP2	0.241164	1.71974e-08	1.94382e-07	533	532
NLGN4X	0.241083	1.73943e-08	1.96333e-07	533	533
SLC6A9	0.241042	1.74934e-08	1.97121e-07	533	533
FGFR2	0.240987	1.76289e-08	1.98537e-07	533	533
MAP3K4	0.240879	1.7896e-08	2.0132e-07	533	533
NAT8	0.240709	1.83274e-08	2.05714e-07	533	533
LRRC49	0.240696	1.83614e-08	2.05866e-07	533	533
MIOX	0.240516	1.88272e-08	2.10737e-07	533	530
KLF2	0.24048	1.89228e-08	2.11572e-07	533	533
YTHDC1	0.240406	1.91194e-08	2.13534e-07	533	533
PHF2	0.240308	1.93812e-08	2.15979e-07	533	533
F8	0.240278	1.94625e-08	2.16765e-07	533	533
PCDH19	0.240221	1.96174e-08	2.18008e-07	533	532
RBM16	0.240172	1.97519e-08	2.19382e-07	533	533
SLC22A17	0.240115	1.99103e-08	2.20898e-07	533	533
PNMAL2	0.239931	2.04265e-08	2.26376e-07	533	533
ECSCR	0.239761	2.09155e-08	2.31414e-07	533	533
ITGA6	0.239755	2.09308e-08	2.31456e-07	533	533
RARG	0.239508	2.16625e-08	2.39154e-07	533	533
FBXL7	0.239482	2.17417e-08	2.39896e-07	533	533
COG8	0.239402	2.19822e-08	2.42285e-07	533	533
GTF2F1	0.239326	2.22158e-08	2.44458e-07	533	533
TREH	0.239264	2.24092e-08	2.46254e-07	533	483
RNF20	0.239262	2.24156e-08	2.46254e-07	533	533
PAR-SN	0.239194	2.26281e-08	2.48453e-07	533	533
FLRT3	0.239189	2.26441e-08	2.48493e-07	533	533
CFDP1	0.23915	2.27657e-08	2.49692e-07	533	533
FUT6	0.238969	2.33442e-08	2.5548e-07	533	530
IQCA1	0.238874	2.36535e-08	2.58725e-07	533	533
POPDC2	0.238781	2.39583e-08	2.61775e-07	533	533
KCTD2	0.238737	2.41069e-08	2.63256e-07	533	533
PCDHGA2	0.23856	2.47037e-08	2.69044e-07	533	530
COL15A1	0.238532	2.47986e-08	2.69933e-07	533	533
KIF13B	0.238504	2.4894e-08	2.70825e-07	533	533
PRX	0.238412	2.52142e-08	2.74013e-07	533	533
CBX6	0.238404	2.52427e-08	2.74175e-07	533	533
PFKM	0.238392	2.52843e-08	2.74478e-07	533	533
CLDN2	0.238105	2.63051e-08	2.8464e-07	533	533
ZFP28	0.23809	2.63619e-08	2.85102e-07	533	533
SLC22A7	0.237997	2.67012e-08	2.88616e-07	533	485
ARHGAP17	0.237911	2.70185e-08	2.9189e-07	533	533
AVPR2	0.237893	2.70851e-08	2.92217e-07	533	530
CCDC148	0.237891	2.70923e-08	2.92217e-07	533	531
C6orf64	0.237796	2.74523e-08	2.95468e-07	533	533
DCAF7	0.237688	2.78609e-08	2.99545e-07	533	533
FRMPD1	0.237684	2.78757e-08	2.99545e-07	533	525
CIRBP	0.237612	2.81565e-08	3.0224e-07	533	533
ZFAT	0.23755	2.83969e-08	3.04496e-07	533	533
ZFYVE9	0.237472	2.87015e-08	3.07436e-07	533	533
CNNM3	0.237453	2.87799e-08	3.08111e-07	533	533
MLNR	0.23736	2.91482e-08	3.11889e-07	533	370
GABRB2	0.23723	2.9673e-08	3.17168e-07	533	517
MYH9	0.236804	3.1462e-08	3.35578e-07	533	533
NUMA1	0.236747	3.17091e-08	3.38035e-07	533	533
TPSAB1	0.236615	3.229e-08	3.43501e-07	533	533
ROCK2	0.236545	3.25999e-08	3.46432e-07	533	533
ZDHHC1	0.236531	3.26641e-08	3.46931e-07	533	533
ALDH3A2	0.236487	3.28589e-08	3.48816e-07	533	533
EIF4EBP2	0.236414	3.31876e-08	3.5212e-07	533	533
IQCK	0.236368	3.33982e-08	3.53982e-07	533	533
UBXN10	0.236329	3.35761e-08	3.55681e-07	533	532
HYAL1	0.236283	3.37921e-08	3.57781e-07	533	533
SLC46A1	0.236079	3.47473e-08	3.67078e-07	533	533
LRRC3B	0.235968	3.52782e-08	3.72342e-07	533	458
KLF9	0.235853	3.58376e-08	3.77851e-07	533	533
ATF7	0.23571	3.65431e-08	3.84887e-07	533	533
CCDC85A	0.235604	3.70747e-08	3.90282e-07	533	533
ZNF396	0.235586	3.71675e-08	3.91054e-07	533	533
TSPAN14	0.235576	3.72156e-08	3.91356e-07	533	533
PARM1	0.235541	3.73976e-08	3.9286e-07	533	533
COL4A2	0.23507	3.98752e-08	4.17798e-07	533	533
TTC25	0.234983	4.03481e-08	4.21876e-07	533	533
PLAC9	0.234958	4.04882e-08	4.23122e-07	533	533
LOC92973	0.234928	4.06546e-08	4.2464e-07	533	533
LATS2	0.23488	4.09183e-08	4.27174e-07	533	533
BEX2	0.234755	4.162e-08	4.33995e-07	533	532
TSPYL1	0.234752	4.16363e-08	4.33995e-07	533	533
DGKE	0.23468	4.20446e-08	4.37789e-07	533	533
ZNF667	0.234677	4.20654e-08	4.37789e-07	533	532
FABP4	0.234672	4.20928e-08	4.37847e-07	533	531
BCL2L2	0.234656	4.21829e-08	4.38558e-07	533	533
EDNRA	0.234628	4.2348e-08	4.39821e-07	533	533
PARVA	0.234562	4.27267e-08	4.43298e-07	533	533
TULP4	0.234471	4.32605e-08	4.48605e-07	533	533
CCDC46	0.234422	4.3548e-08	4.51123e-07	533	533
USP54	0.234174	4.50337e-08	4.66274e-07	533	533
LOC284276	0.234133	4.52857e-08	4.68402e-07	533	512
ZNF792	0.234085	4.55825e-08	4.70797e-07	533	533
ADCY3	0.233893	4.67824e-08	4.82397e-07	533	533
MOCS1	0.233868	4.69453e-08	4.83829e-07	533	533
PDE5A	0.233803	4.73578e-08	4.87832e-07	533	533
SLC2A4	0.233702	4.80114e-08	4.94311e-07	533	533
MAP6	0.233616	4.85708e-08	4.99815e-07	533	533
KIAA1161	0.233412	4.99284e-08	5.12478e-07	533	533
GIMAP8	0.233392	5.00639e-08	5.13607e-07	533	533
GFOD1	0.233387	5.00958e-08	5.13673e-07	533	533
NPDC1	0.233293	5.07412e-08	5.19762e-07	533	533
AKT3	0.233285	5.07948e-08	5.20046e-07	533	533
MYOM2	0.233181	5.15091e-08	5.27092e-07	533	533
TPSB2	0.23316	5.16598e-08	5.28367e-07	533	531
TECTA	0.233133	5.18432e-08	5.29923e-07	533	529
DYNLL2	0.23313	5.18646e-08	5.29923e-07	533	533
2020-09-11	0.233046	5.24567e-08	5.35701e-07	533	533
ZNF443	0.233036	5.25275e-08	5.36153e-07	533	533
DIRAS3	0.233006	5.27446e-08	5.37824e-07	533	533
TRIB2	0.232921	5.3353e-08	5.43066e-07	533	533
ENDOD1	0.23287	5.37183e-08	5.4582e-07	533	533
HYAL2	0.232832	5.3991e-08	5.48314e-07	533	533
PCDHA3	0.232767	5.4468e-08	5.5288e-07	533	527
FHL5	0.232663	5.52367e-08	5.60119e-07	533	533
MYO1D	0.232659	5.52664e-08	5.60138e-07	533	533
PTRF	0.232515	5.63497e-08	5.69971e-07	533	533
ACE	0.232444	5.68858e-08	5.75106e-07	533	533
PECR	0.232396	5.72565e-08	5.78273e-07	533	533
SETBP1	0.232367	5.74784e-08	5.79934e-07	533	533
PABPC5	0.232331	5.77578e-08	5.82461e-07	533	532
PLCB1	0.232317	5.78705e-08	5.83306e-07	533	533
FRAS1	0.232004	6.03514e-08	6.06493e-07	533	533
PKD1L1	0.231828	6.17963e-08	6.19161e-07	533	533
DLX6	0.231792	6.20937e-08	6.21832e-07	533	522
ZDHHC15	0.231758	6.23826e-08	6.24415e-07	533	530
HEPH	0.231697	6.28929e-08	6.28586e-07	533	533
LRRC10B	0.231648	6.33036e-08	6.32064e-07	533	533
NHSL2	0.231628	6.34778e-08	6.33129e-07	533	531
ZNF583	0.231614	6.35925e-08	6.33693e-07	533	533
DNAH7	0.231457	6.49512e-08	6.45637e-07	533	531
MYH8	0.231218	6.70596e-08	6.65939e-07	533	351
PRPF6	0.231181	6.73906e-08	6.68746e-07	533	533
KDM6B	0.231179	6.74103e-08	6.68746e-07	533	533
RUSC2	0.231175	6.74419e-08	6.68746e-07	533	533
FAM59A	0.231139	6.77675e-08	6.71645e-07	533	533
IL1RL1	0.231134	6.78164e-08	6.71799e-07	533	531
LOC158376	0.231122	6.79218e-08	6.72513e-07	533	533
TMEM184B	0.23108	6.83049e-08	6.75642e-07	533	533
ZNF329	0.231052	6.85614e-08	6.77514e-07	533	533
ECM2	0.230963	6.93838e-08	6.8497e-07	533	533
SPATA6	0.230928	6.97133e-08	6.87213e-07	533	533
SYNGR1	0.230765	7.12478e-08	7.01311e-07	533	533
ARHGAP5	0.230661	7.22423e-08	7.09811e-07	533	533
JAM2	0.230629	7.25487e-08	7.12376e-07	533	533
FILIP1L	0.23056	7.32167e-08	7.17887e-07	533	533
TMEM38A	0.230546	7.33605e-08	7.18598e-07	533	532
C9orf45	0.230521	7.36046e-08	7.20639e-07	533	533
ICAM2	0.2305	7.38034e-08	7.21884e-07	533	533
HOXD8	0.230492	7.38871e-08	7.22352e-07	533	533
VGLL4	0.230485	7.39556e-08	7.22671e-07	533	533
FAT4	0.230429	7.4508e-08	7.27364e-07	533	533
SLC26A4	0.230349	7.53103e-08	7.3413e-07	533	533
ZNF821	0.23029	7.58997e-08	7.39517e-07	533	533
ABL1	0.230276	7.60399e-08	7.40526e-07	533	533
ARHGEF37	0.230172	7.71002e-08	7.50127e-07	533	533
TRAF3IP1	0.230134	7.74938e-08	7.53593e-07	533	533
C10orf93	0.230123	7.76103e-08	7.54362e-07	533	506
FSTL4	0.230089	7.796e-08	7.57395e-07	533	522
C1orf201	0.230083	7.80211e-08	7.57624e-07	533	533
PIP5K1B	0.230067	7.81888e-08	7.58887e-07	533	532
CCDC11	0.230056	7.83076e-08	7.59674e-07	533	532
GATA1	0.229948	7.94397e-08	7.69546e-07	533	452
SLC22A24	0.229803	8.09791e-08	7.84081e-07	533	438
WDR78	0.229767	8.13721e-08	7.87508e-07	533	533
MASP1	0.229739	8.16808e-08	7.89738e-07	533	533
HOXD3	0.22969	8.22056e-08	7.9405e-07	533	533
LOC100302401	0.22963	8.28711e-08	8.00095e-07	533	532
CREBBP	0.229606	8.31328e-08	8.02238e-07	533	533
KCNJ9	0.229464	8.47096e-08	8.16282e-07	533	435
SH3D19	0.229324	8.63002e-08	8.31212e-07	533	533
WDR33	0.229162	8.81771e-08	8.47669e-07	533	533
LINGO4	0.229115	8.87222e-08	8.52502e-07	533	526
LOC644538	0.22911	8.87906e-08	8.52754e-07	533	533
LOC285456	0.229092	8.89914e-08	8.54275e-07	533	518
ZNF48	0.229083	8.91083e-08	8.5499e-07	533	533
STOM	0.228935	9.08704e-08	8.7024e-07	533	533
KIF1C	0.228868	9.167e-08	8.77481e-07	533	533
MALL	0.228837	9.20584e-08	8.79946e-07	533	533
NIPAL3	0.228752	9.30893e-08	8.88535e-07	533	533
FAM110C	0.228721	9.34772e-08	8.91394e-07	533	527
RASSF10	0.228695	9.37999e-08	8.94048e-07	533	479
SLC3A1	0.228675	9.40528e-08	8.96035e-07	533	533
DHX57	0.22853	9.58625e-08	9.12845e-07	533	533
SGSM1	0.228459	9.67706e-08	9.20623e-07	533	532
EVPLL	0.228417	9.73124e-08	9.24903e-07	533	501
LOC723809	0.228294	9.89083e-08	9.39628e-07	533	526
TIMP4	0.228261	9.93399e-08	9.42397e-07	533	532
ZNF542	0.228239	9.96232e-08	9.44196e-07	533	533
ID1	0.228142	1.00899e-07	9.55391e-07	533	533
C10orf58	0.228103	1.01421e-07	9.5988e-07	533	533
SUPT3H	0.228063	1.01963e-07	9.63643e-07	533	532
GTF2IRD2P1	0.228062	1.01978e-07	9.63643e-07	533	533
BCR	0.228059	1.0201e-07	9.63643e-07	533	533
PHYHD1	0.22804	1.02271e-07	9.65661e-07	533	533
SOX8	0.228026	1.02458e-07	9.66974e-07	533	530
KCNJ15	0.227973	1.03185e-07	9.72919e-07	533	533
MRPS9	0.227676	1.07297e-07	1.00886e-06	533	533
ENAM	0.227641	1.07787e-07	1.01299e-06	533	531
KIAA1143	0.227565	1.0887e-07	1.02223e-06	533	533
STAT5B	0.227506	1.09726e-07	1.02882e-06	533	533
GPR3	0.226982	1.1754e-07	1.09902e-06	533	533
HNRNPUL2	0.226862	1.19413e-07	1.11601e-06	533	533
VSIG10	0.226822	1.20041e-07	1.12136e-06	533	533
DNASE1L3	0.226809	1.20231e-07	1.12262e-06	533	533
FAM13B	0.226507	1.25083e-07	1.16308e-06	533	533
IFT140	0.226459	1.25875e-07	1.16936e-06	533	533
COL4A4	0.226449	1.26052e-07	1.17046e-06	533	533
C19orf77	0.226099	1.31939e-07	1.2212e-06	533	533
TNS3	0.226071	1.32432e-07	1.22492e-06	533	533
C12orf43	0.226069	1.32464e-07	1.22492e-06	533	533
IVNS1ABP	0.225894	1.35524e-07	1.25207e-06	533	533
NUMB	0.225844	1.36413e-07	1.25929e-06	533	533
GPR176	0.225838	1.36521e-07	1.25956e-06	533	533
SLC17A4	0.225701	1.38978e-07	1.28105e-06	533	524
CAMK2N1	0.225597	1.40889e-07	1.2957e-06	533	533
VAMP2	0.22559	1.41006e-07	1.29618e-06	533	533
NTN4	0.225579	1.41217e-07	1.29753e-06	533	533
KIDINS220	0.225451	1.43587e-07	1.31769e-06	533	533
TMEM57	0.225355	1.45393e-07	1.33042e-06	533	533
CRHBP	0.225352	1.45456e-07	1.33042e-06	533	533
CD248	0.22526	1.47206e-07	1.34582e-06	533	533
RHBDL3	0.225042	1.51437e-07	1.38074e-06	533	526
DGKH	0.225011	1.52053e-07	1.38573e-06	533	532
TOX3	0.22493	1.53659e-07	1.39847e-06	533	519
TMED8	0.22492	1.5386e-07	1.39967e-06	533	533
BGN	0.224813	1.56012e-07	1.41733e-06	533	533
THRB	0.224758	1.57126e-07	1.4268e-06	533	533
FGFBP2	0.224731	1.5768e-07	1.43119e-06	533	532
LOC651250	0.224704	1.5824e-07	1.43563e-06	533	533
VIL1	0.22469	1.58531e-07	1.43762e-06	533	516
PCDHGC3	0.224611	1.60163e-07	1.44981e-06	533	533
AOC3	0.224572	1.60971e-07	1.45647e-06	533	533
SPARC	0.224452	1.63501e-07	1.47671e-06	533	533
PDCL	0.224419	1.64203e-07	1.48106e-06	533	533
GLOD5	0.224366	1.65322e-07	1.48982e-06	533	506
BPHL	0.224309	1.66555e-07	1.50026e-06	533	533
LCA5	0.224255	1.67716e-07	1.51005e-06	533	533
RAVER2	0.224249	1.67863e-07	1.51069e-06	533	533
DET1	0.224131	1.70441e-07	1.53321e-06	533	533
NLK	0.224103	1.71068e-07	1.53785e-06	533	533
PURA	0.224099	1.7115e-07	1.53785e-06	533	533
CWC25	0.224097	1.71185e-07	1.53785e-06	533	533
CD24	0.223961	1.74237e-07	1.56317e-06	533	533
FOXC2	0.22394	1.74715e-07	1.56676e-06	533	532
C2orf77	0.223929	1.74947e-07	1.56815e-06	533	533
FAM69B	0.223876	1.76152e-07	1.57824e-06	533	533
SP2	0.223734	1.79428e-07	1.60617e-06	533	533
MYLK	0.223716	1.79848e-07	1.60785e-06	533	533
DDX24	0.223682	1.80638e-07	1.61378e-06	533	533
ARHGAP29	0.223486	1.85267e-07	1.65256e-06	533	533
PCDHB12	0.223289	1.90036e-07	1.69137e-06	533	533
ZNF543	0.223232	1.91426e-07	1.70223e-06	533	533
ZFYVE1	0.223195	1.92353e-07	1.70897e-06	533	533
VCL	0.223117	1.94309e-07	1.72406e-06	533	533
C9orf9	0.223065	1.956e-07	1.73476e-06	533	533
NECAB1	0.223007	1.97077e-07	1.74709e-06	533	533
NUDT4	0.222972	1.97971e-07	1.75424e-06	533	533
C4orf32	0.222933	1.98964e-07	1.76227e-06	533	533
ZSCAN12P1	0.222878	2.00381e-07	1.77326e-06	533	532
HARS	0.22287	2.00584e-07	1.77428e-06	533	533
ARL15	0.222757	2.03511e-07	1.79701e-06	533	533
MDN1	0.222738	2.04002e-07	1.80056e-06	533	533
IMPA2	0.222388	2.13395e-07	1.88033e-06	533	533
EPC2	0.222317	2.15363e-07	1.89585e-06	533	533
REP15	0.222296	2.15951e-07	1.9002e-06	533	532
AIG1	0.222262	2.1689e-07	1.9068e-06	533	533
C20orf117	0.222204	2.18501e-07	1.91929e-06	533	533
DSCAML1	0.222192	2.18834e-07	1.92137e-06	533	531
PCDHA7	0.222088	2.2178e-07	1.94639e-06	533	529
THY1	0.222071	2.22255e-07	1.94886e-06	533	533
SH3BP5	0.222057	2.22648e-07	1.95061e-06	533	533
LHFP	0.221963	2.25363e-07	1.97269e-06	533	533
ARSF	0.221956	2.25573e-07	1.97367e-06	533	515
GGT6	0.221789	2.3044e-07	2.01363e-06	533	500
ARID5B	0.221734	2.32059e-07	2.0269e-06	533	533
SNX29	0.221727	2.32287e-07	2.02801e-06	533	533
TMEM139	0.221709	2.3282e-07	2.03179e-06	533	533
DYRK3	0.22169	2.33388e-07	2.03586e-06	533	533
FAM86B2	0.221635	2.35022e-07	2.04826e-06	533	502
SUFU	0.221632	2.35115e-07	2.04826e-06	533	533
CABLES1	0.221545	2.37747e-07	2.06851e-06	533	533
PRRT1	0.221492	2.39362e-07	2.08167e-06	533	533
AMT	0.221457	2.40435e-07	2.09009e-06	533	533
C10orf116	0.221297	2.45417e-07	2.12881e-06	533	533
SATB2	0.221287	2.45735e-07	2.13065e-06	533	533
CRYM	0.221213	2.48059e-07	2.14804e-06	533	529
PTPN3	0.221188	2.48867e-07	2.15318e-06	533	533
HOMEZ	0.221165	2.49602e-07	2.15861e-06	533	533
ZNF778	0.221015	2.54416e-07	2.19836e-06	533	532
NEK8	0.220991	2.5518e-07	2.20401e-06	533	533
CCDC43	0.220947	2.56643e-07	2.2157e-06	533	533
ZFP112	0.220935	2.5703e-07	2.2181e-06	533	532
CDK19	0.220881	2.58804e-07	2.23181e-06	533	533
PIP5K1C	0.220707	2.64604e-07	2.27761e-06	533	533
ALDH7A1	0.220591	2.68551e-07	2.30764e-06	533	533
FAM9C	0.220547	2.7006e-07	2.31962e-06	533	482
CCL14	0.220514	2.71178e-07	2.32724e-06	533	533
VWA2	0.220467	2.72808e-07	2.33923e-06	533	521
FANCC	0.220452	2.73351e-07	2.3419e-06	533	533
C20orf108	0.220402	2.7508e-07	2.35571e-06	533	533
PARK2	0.220384	2.75718e-07	2.35916e-06	533	533
SPEF2	0.220327	2.77717e-07	2.37526e-06	533	533
PRR15L	0.220313	2.78221e-07	2.37857e-06	533	531
GRID2IP	0.220263	2.80001e-07	2.39277e-06	533	517
ZNF577	0.220183	2.82853e-07	2.41612e-06	533	533
SUSD2	0.220161	2.83661e-07	2.42199e-06	533	533
KCNN3	0.220039	2.8807e-07	2.45756e-06	533	533
UNC119B	0.22002	2.88772e-07	2.46199e-06	533	533
PRKD1	0.220018	2.88834e-07	2.46199e-06	533	533
ZMYND11	0.219932	2.92011e-07	2.48802e-06	533	533
SLC9A3	0.219891	2.9354e-07	2.49999e-06	533	525
TNK1	0.219675	3.01678e-07	2.5628e-06	533	533
LINGO1	0.219666	3.02046e-07	2.56485e-06	533	533
BEX5	0.21959	3.04968e-07	2.58748e-06	533	533
C1orf115	0.219462	3.09961e-07	2.62763e-06	533	533
TSC2	0.219455	3.10208e-07	2.62792e-06	533	533
LRRC27	0.219454	3.10256e-07	2.62792e-06	533	533
RNF183	0.219448	3.10488e-07	2.62878e-06	533	531
PDPR	0.219438	3.10893e-07	2.6311e-06	533	533
APOM	0.219428	3.1128e-07	2.63113e-06	533	533
FAM168B	0.219427	3.11314e-07	2.63113e-06	533	533
RERE	0.219424	3.11457e-07	2.63113e-06	533	533
C6orf225	0.219421	3.11548e-07	2.63113e-06	533	533
IYD	0.219416	3.11764e-07	2.63185e-06	533	519
SLC2A10	0.219396	3.12566e-07	2.63751e-06	533	533
ACER2	0.219332	3.15102e-07	2.65669e-06	533	532
TOPORS	0.219209	3.20029e-07	2.69598e-06	533	533
CRK	0.219195	3.20615e-07	2.69978e-06	533	533
PCDHA9	0.219191	3.20782e-07	2.70006e-06	533	495
KCNN2	0.219158	3.22125e-07	2.70912e-06	533	531
LOC158696	0.21915	3.22456e-07	2.70962e-06	533	515
ELK3	0.219142	3.22765e-07	2.71109e-06	533	533
TEF	0.219105	3.24268e-07	2.72032e-06	533	533
PDE8B	0.219073	3.25586e-07	2.72938e-06	533	533
C9orf150	0.218983	3.29316e-07	2.75807e-06	533	533
DOK4	0.218971	3.29828e-07	2.76122e-06	533	533
RAB3D	0.218909	3.3241e-07	2.78052e-06	533	533
ZNF879	0.218889	3.33272e-07	2.78633e-06	533	533
CD93	0.218814	3.36441e-07	2.81074e-06	533	533
ETS1	0.218578	3.46597e-07	2.89199e-06	533	533
EYA4	0.218556	3.47573e-07	2.89893e-06	533	523
LAMC1	0.21847	3.51358e-07	2.92808e-06	533	533
ZNF324	0.218434	3.52946e-07	2.93888e-06	533	533
LRRC1	0.218375	3.5558e-07	2.95959e-06	533	533
DAO	0.21834	3.5716e-07	2.97029e-06	533	513
SLC47A1	0.21831	3.58503e-07	2.98023e-06	533	533
LOC100129534	0.218291	3.59353e-07	2.98606e-06	533	533
EPM2A	0.218243	3.61563e-07	3.00319e-06	533	533
PCDHGB4	0.218202	3.63403e-07	3.01724e-06	533	532
CAPN14	0.218156	3.65532e-07	3.03241e-06	533	511
ProSAPiP1	0.218081	3.68977e-07	3.05668e-06	533	533
TCF21	0.218047	3.70567e-07	3.06535e-06	533	532
RHOJ	0.217971	3.74151e-07	3.09246e-06	533	533
S1PR5	0.217949	3.75201e-07	3.09987e-06	533	533
C6orf155	0.217796	3.82456e-07	3.15722e-06	533	532
FGF13	0.217781	3.83194e-07	3.16202e-06	533	533
MNS1	0.21773	3.85662e-07	3.18108e-06	533	533
SATL1	0.217707	3.86792e-07	3.18834e-06	533	532
CYP4A11	0.217587	3.92649e-07	3.23423e-06	533	524
RUNDC3B	0.217585	3.92747e-07	3.23423e-06	533	533
MFSD6	0.217514	3.96282e-07	3.26103e-06	533	533
AMBP	0.217513	3.96325e-07	3.26103e-06	533	531
VPS11	0.217388	4.0259e-07	3.30853e-06	533	533
FOXK1	0.217379	4.0304e-07	3.31087e-06	533	533
C6orf203	0.217351	4.04444e-07	3.31835e-06	533	533
RSPH4A	0.21724	4.10095e-07	3.35379e-06	533	529
RGAG4	0.217192	4.12612e-07	3.37164e-06	533	533
GLYATL1	0.217163	4.14086e-07	3.38232e-06	533	531
FAM198B	0.217074	4.18731e-07	3.41749e-06	533	533
CWH43	0.217068	4.19044e-07	3.41866e-06	533	401
GCNT2	0.217	4.22648e-07	3.44667e-06	533	533
COBLL1	0.216996	4.22824e-07	3.44671e-06	533	533
ZCWPW2	0.21697	4.24236e-07	3.45542e-06	533	532
LHFPL3	0.216954	4.25091e-07	3.46099e-06	533	496
ATCAY	0.216892	4.28375e-07	3.4835e-06	533	387
MYO10	0.21684	4.31174e-07	3.50377e-06	533	533
C7orf10	0.216758	4.35612e-07	3.53808e-06	533	533
ACR	0.216743	4.36446e-07	3.54342e-06	533	521
BEND5	0.216717	4.37853e-07	3.55342e-06	533	533
ZNF136	0.216699	4.38835e-07	3.55995e-06	533	533
SYDE1	0.216614	4.43524e-07	3.59221e-06	533	533
OGDHL	0.216548	4.47221e-07	3.6207e-06	533	533
MBTPS1	0.216536	4.47869e-07	3.62303e-06	533	533
ANKS1A	0.216517	4.48923e-07	3.6301e-06	533	533
C3orf54	0.216447	4.52915e-07	3.65944e-06	533	533
MYO5C	0.216358	4.57981e-07	3.69616e-06	533	533
COL4A1	0.216357	4.5801e-07	3.69616e-06	533	533
SLU7	0.216191	4.67599e-07	3.76301e-06	533	533
ELTD1	0.216161	4.69343e-07	3.77553e-06	533	533
ZDHHC14	0.216096	4.7315e-07	3.80312e-06	533	533
C1QTNF7	0.216083	4.73962e-07	3.80661e-06	533	531
BHMT	0.215889	4.85514e-07	3.89474e-06	533	533
APLP2	0.215864	4.87049e-07	3.90395e-06	533	533
ASXL3	0.215844	4.88291e-07	3.91234e-06	533	520
CDKL2	0.215807	4.90514e-07	3.9286e-06	533	533
ZFYVE28	0.215771	4.92701e-07	3.94298e-06	533	533
NEIL1	0.215765	4.93095e-07	3.94457e-06	533	533
SNX15	0.215726	4.95465e-07	3.96038e-06	533	533
NKIRAS1	0.21572	4.95834e-07	3.96176e-06	533	533
MEIS1	0.215584	5.04292e-07	4.02456e-06	533	533
GRM8	0.215501	5.09551e-07	4.0617e-06	533	533
NCRNA00093	0.215254	5.2542e-07	4.17498e-06	533	525
TLE2	0.215223	5.27481e-07	4.18971e-06	533	533
C17orf97	0.215142	5.32785e-07	4.23018e-06	533	533
YES1	0.215106	5.35146e-07	4.24724e-06	533	533
SLC22A13	0.215098	5.35718e-07	4.24881e-06	533	485
FAAH	0.215097	5.35765e-07	4.24881e-06	533	533
SERINC1	0.21507	5.3758e-07	4.26153e-06	533	533
ZNF165	0.214988	5.43041e-07	4.30144e-06	533	533
ELAVL2	0.214816	5.54768e-07	4.38916e-06	533	529
HHAT	0.214763	5.58447e-07	4.4148e-06	533	533
BAI3	0.214649	5.66397e-07	4.47238e-06	533	500
ZNF250	0.214468	5.79203e-07	4.56992e-06	533	533
MLLT4	0.21446	5.79783e-07	4.57271e-06	533	533
NCK2	0.21436	5.87023e-07	4.62776e-06	533	533
ZNF774	0.214357	5.87222e-07	4.62776e-06	533	531
TCF15	0.214275	5.93155e-07	4.6724e-06	533	532
CHDH	0.21424	5.95782e-07	4.68972e-06	533	533
TSGA10	0.214214	5.97661e-07	4.70268e-06	533	533
PTPRR	0.214202	5.98534e-07	4.7077e-06	533	530
NGF	0.214139	6.03238e-07	4.74101e-06	533	533
NMT2	0.214133	6.03679e-07	4.74262e-06	533	533
LOC728024	0.214003	6.13487e-07	4.81405e-06	533	531
GNE	0.213991	6.1439e-07	4.81926e-06	533	533
ZFP90	0.213975	6.15611e-07	4.82696e-06	533	533
TINAG	0.213892	6.21905e-07	4.86684e-06	533	527
ARHGAP26	0.213815	6.27891e-07	4.90987e-06	533	533
VANGL1	0.21358	6.46275e-07	5.04385e-06	533	533
USP19	0.213571	6.47051e-07	5.04795e-06	533	533
PIH1D2	0.213468	6.55263e-07	5.10412e-06	533	533
RAET1E	0.213432	6.58217e-07	5.12401e-06	533	531
FAHD1	0.21342	6.59191e-07	5.12679e-06	533	533
KIAA0040	0.213389	6.61647e-07	5.14192e-06	533	533
C14orf45	0.213297	6.69206e-07	5.19866e-06	533	533
CLCN5	0.213271	6.71337e-07	5.2132e-06	533	533
LRCH1	0.213121	6.83894e-07	5.29643e-06	533	533
AGBL4	0.213017	6.92676e-07	5.35827e-06	533	527
APOL5	0.212998	6.94296e-07	5.36874e-06	533	444
CACNA1A	0.212966	6.97041e-07	5.38583e-06	533	532
SMARCA2	0.212934	6.99719e-07	5.40239e-06	533	533
SOCS2	0.212917	7.01197e-07	5.41173e-06	533	533
G6PC	0.212904	7.02344e-07	5.41643e-06	533	514
ELAVL3	0.21278	7.13083e-07	5.49294e-06	533	501
SP6	0.212752	7.15541e-07	5.50767e-06	533	533
GGT3P	0.212726	7.1786e-07	5.5213e-06	533	533
OSCP1	0.212702	7.19926e-07	5.53298e-06	533	533
LOC389333	0.212675	7.22324e-07	5.54717e-06	533	531
B3GALT1	0.212661	7.23583e-07	5.55473e-06	533	443
PGAP3	0.212611	7.28045e-07	5.58677e-06	533	533
LOC388387	0.212608	7.28312e-07	5.58677e-06	533	517
FUT3	0.212446	7.42908e-07	5.69224e-06	533	520
ENTPD2	0.21216	7.69378e-07	5.89011e-06	533	533
CLIC5	0.212158	7.69609e-07	5.89011e-06	533	533
PTPN21	0.212043	7.80447e-07	5.97079e-06	533	533
SNRNP200	0.212035	7.81208e-07	5.97434e-06	533	533
PECAM1	0.21199	7.85513e-07	5.99817e-06	533	533
KCNJ12	0.211956	7.88856e-07	6.01686e-06	533	533
REEP1	0.211948	7.89588e-07	6.02016e-06	533	533
LOC389332	0.211803	8.03728e-07	6.11409e-06	533	514
PCDHB15	0.211755	8.08477e-07	6.14327e-06	533	531
PTPRU	0.211667	8.17156e-07	6.2022e-06	533	533
ZNF155	0.211633	8.20527e-07	6.22544e-06	533	533
TEX2	0.211563	8.27571e-07	6.27653e-06	533	533
NAB1	0.211535	8.30412e-07	6.2957e-06	533	533
C8orf47	0.211399	8.44281e-07	6.39364e-06	533	524
DNAH6	0.211345	8.4993e-07	6.43158e-06	533	531
PRKCE	0.21134	8.50377e-07	6.43255e-06	533	533
RTDR1	0.211298	8.54803e-07	6.46118e-06	533	531
SLC4A11	0.211227	8.62205e-07	6.50981e-06	533	531
C9orf5	0.211215	8.63505e-07	6.51718e-06	533	533
DYNC1H1	0.211186	8.66474e-07	6.53714e-06	533	533
CDH16	0.211027	8.83509e-07	6.65819e-06	533	533
C5orf36	0.211003	8.86093e-07	6.67488e-06	533	532
FOXF1	0.211	8.86385e-07	6.67488e-06	533	533
PSKH1	0.210973	8.89242e-07	6.69388e-06	533	533
TAF3	0.210897	8.97531e-07	6.75376e-06	533	533
ANKRD40	0.210871	9.00391e-07	6.76922e-06	533	533
ZFYVE20	0.210834	9.04483e-07	6.79086e-06	533	533
ZIK1	0.210574	9.3348e-07	6.99295e-06	533	532
FAM120B	0.210509	9.40831e-07	7.04278e-06	533	533
ZNF16	0.210434	9.49503e-07	7.10243e-06	533	533
NAALAD2	0.210413	9.51885e-07	7.11496e-06	533	530
FAT3	0.210233	9.72847e-07	7.26357e-06	533	532
C8orf79	0.210225	9.73894e-07	7.26869e-06	533	533
FMO5	0.210187	9.78313e-07	7.29897e-06	533	533
FKBP1B	0.210184	9.78689e-07	7.29907e-06	533	532
GRIN2C	0.210116	9.86788e-07	7.35131e-06	533	531
SFTPD	0.210081	9.91033e-07	7.37801e-06	533	531
FAM160A1	0.21005	9.94761e-07	7.39949e-06	533	533
DOC2B	0.210034	9.96642e-07	7.4083e-06	533	525
ZNF790	0.20998	1.00319e-06	7.45145e-06	533	533
PLEKHH1	0.209953	1.00652e-06	7.47068e-06	533	533
MTCH1	0.209889	1.0143e-06	7.52016e-06	533	533
GATSL1	0.209811	1.02389e-06	7.58568e-06	533	530
LCLAT1	0.209744	1.03218e-06	7.6443e-06	533	533
VPS24	0.209704	1.03727e-06	7.67632e-06	533	533
CDH9	0.209641	1.04522e-06	7.72949e-06	533	355
REM1	0.2096	1.05032e-06	7.76151e-06	533	533
TEX9	0.209578	1.05315e-06	7.77957e-06	533	532
CASC2	0.209558	1.05575e-06	7.7931e-06	533	533
FEM1A	0.20955	1.05669e-06	7.79718e-06	533	533
NSD1	0.209518	1.0608e-06	7.82174e-06	533	533
AMD1	0.2095	1.06307e-06	7.83562e-06	533	533
CBLN1	0.209469	1.06709e-06	7.85948e-06	533	499
PCDHB1	0.209379	1.07876e-06	7.94259e-06	533	276
DDX42	0.209339	1.08401e-06	7.97536e-06	533	533
TMEM37	0.209088	1.11729e-06	8.19927e-06	533	533
ZNF671	0.20905	1.12247e-06	8.2343e-06	533	533
MFRP	0.20892	1.1402e-06	8.35826e-06	533	533
KIF5C	0.208888	1.14456e-06	8.38723e-06	533	533
TM4SF18	0.208867	1.1475e-06	8.40321e-06	533	533
HOXC10	0.208866	1.14758e-06	8.40321e-06	533	533
IMPG1	0.208831	1.15247e-06	8.43598e-06	533	517
SSTR1	0.208822	1.15366e-06	8.44162e-06	533	532
DMD	0.20878	1.15959e-06	8.47897e-06	533	533
MAGI2	0.208776	1.16003e-06	8.47897e-06	533	533
ZNF154	0.208761	1.16224e-06	8.49208e-06	533	531
CENPV	0.208749	1.16383e-06	8.5006e-06	533	532
CWC22	0.208699	1.17086e-06	8.54887e-06	533	533
ACVR1B	0.208635	1.17988e-06	8.60847e-06	533	533
MTHFR	0.208562	1.19033e-06	8.67842e-06	533	533
DHH	0.208526	1.19544e-06	8.70939e-06	533	523
ALDH1L1	0.208478	1.20244e-06	8.75404e-06	533	533
ENDOU	0.208466	1.20419e-06	8.76362e-06	533	484
MEGF8	0.208429	1.20947e-06	8.79528e-06	533	533
FBXW4	0.208427	1.20985e-06	8.79528e-06	533	533
ITGB3	0.208411	1.21217e-06	8.80902e-06	533	533
CARD10	0.208388	1.21549e-06	8.82672e-06	533	533
WASF3	0.208377	1.21708e-06	8.83195e-06	533	533
EIF3CL	0.208331	1.22386e-06	8.87158e-06	533	533
C17orf100	0.208157	1.24974e-06	9.04065e-06	533	533
CBLN2	0.208156	1.24988e-06	9.04065e-06	533	445
DDAH1	0.208139	1.25232e-06	9.05505e-06	533	533
PACS2	0.208096	1.2588e-06	9.09541e-06	533	533
FBXO3	0.208044	1.26667e-06	9.14244e-06	533	533
ADAMTS7	0.208036	1.26791e-06	9.14808e-06	533	533
DNAJC1	0.207991	1.27475e-06	9.19419e-06	533	533
TBKBP1	0.207846	1.29709e-06	9.34524e-06	533	533
ADAMTS9	0.207785	1.30675e-06	9.40474e-06	533	533
AATK	0.207781	1.30731e-06	9.40542e-06	533	533
CRISPLD1	0.207715	1.31768e-06	9.46988e-06	533	532
CTTNBP2NL	0.207653	1.32755e-06	9.53742e-06	533	533
RSPH3	0.2076	1.33601e-06	9.58458e-06	533	533
B3GNT1	0.207541	1.34533e-06	9.64458e-06	533	533
NAP1L5	0.207528	1.34752e-06	9.65681e-06	533	533
ARSD	0.207384	1.37095e-06	9.80033e-06	533	533
IFIT1	0.207346	1.37707e-06	9.83715e-06	533	533
EPHA2	0.207336	1.37887e-06	9.84646e-06	533	533
MAP3K13	0.207307	1.38349e-06	9.876e-06	533	531
LOC284440	0.207275	1.38892e-06	9.91126e-06	533	533
TAF9B	0.207204	1.40062e-06	9.98061e-06	533	533
PC	0.207084	1.42084e-06	1.01175e-05	533	533
SYP	0.206789	1.47174e-06	1.04578e-05	533	533
SAMD12	0.206717	1.48442e-06	1.05442e-05	533	533
ZNF440	0.206621	1.5016e-06	1.06587e-05	533	532
ASTN2	0.206612	1.50312e-06	1.06647e-05	533	533
SHPRH	0.206507	1.52201e-06	1.07884e-05	533	532
JPH4	0.206428	1.53654e-06	1.08799e-05	533	533
CIRH1A	0.206211	1.5767e-06	1.11447e-05	533	533
APBA1	0.206199	1.57882e-06	1.11558e-05	533	533
TTLL10	0.206164	1.58547e-06	1.11949e-05	533	484
SMU1	0.20608	1.60142e-06	1.12996e-05	533	533
HRCT1	0.206057	1.60577e-06	1.13264e-05	533	533
TRHDE	0.206028	1.61136e-06	1.13578e-05	533	530
RNASE1	0.206012	1.61439e-06	1.13712e-05	533	533
IL3RA	0.205914	1.63317e-06	1.14896e-05	533	533
UBAP2	0.205624	1.69045e-06	1.18614e-05	533	533
TNIP1	0.205612	1.69285e-06	1.18741e-05	533	533
LRRC17	0.205555	1.7042e-06	1.19371e-05	533	533
FAM196B	0.205543	1.70659e-06	1.19497e-05	533	522
CCDC121	0.205488	1.71793e-06	1.20124e-05	533	533
SAMD5	0.205471	1.72131e-06	1.20319e-05	533	533
SORBS3	0.205423	1.73113e-06	1.20963e-05	533	533
PLEKHH2	0.205375	1.74091e-06	1.21604e-05	533	533
GPR81	0.205345	1.74711e-06	1.21995e-05	533	524
ZNF773	0.205291	1.75838e-06	1.22697e-05	533	533
DGKK	0.205242	1.76867e-06	1.23372e-05	533	291
NEDD9	0.205134	1.79126e-06	1.24862e-05	533	533
SLC22A6	0.204838	1.85507e-06	1.29042e-05	533	502
NSUN7	0.20483	1.85671e-06	1.29111e-05	533	533
LRRC16A	0.204716	1.88187e-06	1.30771e-05	533	533
TRIM15	0.204708	1.88375e-06	1.30857e-05	533	518
TBC1D22B	0.20467	1.8922e-06	1.31263e-05	533	533
OSBPL9	0.204629	1.90127e-06	1.31801e-05	533	533
KIF9	0.204609	1.90581e-06	1.32066e-05	533	533
MOSC1	0.204607	1.9064e-06	1.32066e-05	533	532
MYOM3	0.204595	1.90903e-06	1.32195e-05	533	533
C20orf4	0.204592	1.90958e-06	1.32195e-05	533	533
ZADH2	0.204571	1.91444e-06	1.32486e-05	533	533
MAPK8IP1	0.204524	1.92511e-06	1.33179e-05	533	533
APPBP2	0.204492	1.93229e-06	1.33584e-05	533	533
SUPT6H	0.204364	1.96171e-06	1.35293e-05	533	533
MFHAS1	0.20434	1.96713e-06	1.35547e-05	533	533
LPA	0.204339	1.96741e-06	1.35547e-05	533	254
LOC100289341	0.204228	1.99347e-06	1.37248e-05	533	533
TM7SF2	0.204222	1.99467e-06	1.37284e-05	533	533
FAM124B	0.204044	2.03695e-06	1.40003e-05	533	533
LOXHD1	0.204037	2.03862e-06	1.4007e-05	533	521
LGALS2	0.204001	2.04741e-06	1.40626e-05	533	533
WNK3	0.203962	2.0566e-06	1.41065e-05	533	529
GRID1	0.203947	2.06032e-06	1.41272e-05	533	532
TGFB1I1	0.203918	2.06739e-06	1.41709e-05	533	533
NRGN	0.203876	2.0776e-06	1.42263e-05	533	533
ZFP37	0.20385	2.08397e-06	1.42651e-05	533	532
FNBP1L	0.203838	2.08689e-06	1.42782e-05	533	533
TNXB	0.203823	2.09047e-06	1.42951e-05	533	533
ZNF470	0.203811	2.09353e-06	1.43111e-05	533	533
ZNF727	0.203793	2.09794e-06	1.43364e-05	533	507
FAM184A	0.203737	2.11185e-06	1.44168e-05	533	533
PCYOX1	0.20367	2.12843e-06	1.45202e-05	533	533
GSTM3	0.203663	2.13019e-06	1.45272e-05	533	533
LRP4	0.203572	2.15315e-06	1.46689e-05	533	533
DYNC2LI1	0.203492	2.17337e-06	1.48017e-05	533	533
CCDC103	0.203408	2.19497e-06	1.49387e-05	533	533
ZNF649	0.2034	2.19701e-06	1.49455e-05	533	533
ZC3H4	0.203359	2.20742e-06	1.50082e-05	533	533
NRXN2	0.203334	2.21412e-06	1.50487e-05	533	532
SLC10A2	0.203326	2.21596e-06	1.50533e-05	533	512
KIF6	0.20327	2.23068e-06	1.51408e-05	533	530
FGD1	0.203144	2.26389e-06	1.53611e-05	533	533
KIF13A	0.20303	2.29416e-06	1.55508e-05	533	533
PCDHA10	0.203005	2.30096e-06	1.55903e-05	533	517
SLC34A1	0.202972	2.30977e-06	1.56408e-05	533	497
TOB2	0.202943	2.31774e-06	1.56826e-05	533	533
ZC3H12B	0.202787	2.36039e-06	1.59525e-05	533	532
ATP13A4	0.202775	2.36379e-06	1.59691e-05	533	527
UBE4B	0.202738	2.37387e-06	1.60318e-05	533	533
SYT15	0.202692	2.38679e-06	1.61136e-05	533	533
PPARG	0.202623	2.40611e-06	1.62224e-05	533	533
SEMA5B	0.202613	2.40875e-06	1.62347e-05	533	533
ZSCAN1	0.202604	2.41133e-06	1.62467e-05	533	510
LMO7	0.202544	2.42836e-06	1.63559e-05	533	533
COL21A1	0.202524	2.43403e-06	1.63886e-05	533	531
MYO9A	0.202368	2.47858e-06	1.66719e-05	533	533
POU6F2	0.202275	2.50566e-06	1.68428e-05	533	293
CMBL	0.202184	2.53239e-06	1.69998e-05	533	533
AGRN	0.202152	2.54179e-06	1.70572e-05	533	533
SLC25A42	0.202132	2.54788e-06	1.70924e-05	533	533
MFGE8	0.202108	2.55484e-06	1.71334e-05	533	533
SPEN	0.202102	2.55676e-06	1.71406e-05	533	533
KCTD10	0.202074	2.56518e-06	1.71913e-05	533	533
RXFP4	0.201918	2.61194e-06	1.74931e-05	533	327
SLC18A2	0.201798	2.6488e-06	1.77164e-05	533	528
ZNF804B	0.201789	2.65161e-06	1.77293e-05	533	264
PVRL1	0.201777	2.6553e-06	1.77412e-05	533	533
BRD3	0.201775	2.65592e-06	1.77412e-05	533	533
NUP62CL	0.201774	2.65603e-06	1.77412e-05	533	532
ST6GALNAC1	0.201763	2.65948e-06	1.77583e-05	533	512
SIK2	0.201495	2.74364e-06	1.82598e-05	533	533
KIAA1751	0.201483	2.74756e-06	1.82799e-05	533	523
SV2C	0.201469	2.7521e-06	1.83041e-05	533	342
ATP7B	0.201368	2.78445e-06	1.8507e-05	533	533
MTHFD1	0.20136	2.78709e-06	1.85184e-05	533	533
CA5B	0.201333	2.79574e-06	1.85698e-05	533	533
USP44	0.201322	2.79931e-06	1.85813e-05	533	514
CLEC1A	0.201306	2.80461e-06	1.8605e-05	533	533
SALL1	0.201305	2.80474e-06	1.8605e-05	533	532
HNF4A	0.20129	2.80972e-06	1.86258e-05	533	531
SPARCL1	0.201221	2.83219e-06	1.87624e-05	533	533
TRAK2	0.201134	2.86116e-06	1.89357e-05	533	533
ZSCAN2	0.201094	2.87435e-06	1.90168e-05	533	533
MMP28	0.201016	2.90041e-06	1.91766e-05	533	533
ID4	0.200952	2.92211e-06	1.93074e-05	533	533
ZFP3	0.200865	2.95144e-06	1.94884e-05	533	533
NMBR	0.20075	2.99116e-06	1.97313e-05	533	388
TNRC6C	0.200738	2.9951e-06	1.97508e-05	533	533
PDZK1P1	0.200719	3.00169e-06	1.97878e-05	533	533
CYFIP2	0.200695	3.01005e-06	1.98364e-05	533	533
IQCD	0.200504	3.07728e-06	2.0253e-05	533	533
MARK4	0.200497	3.07977e-06	2.02627e-05	533	533
PIWIL1	0.200464	3.09174e-06	2.03216e-05	533	463
MTSS1	0.200433	3.10283e-06	2.03812e-05	533	533
A4GALT	0.200415	3.10915e-06	2.04161e-05	533	533
GPHN	0.200344	3.13473e-06	2.0564e-05	533	533
PATZ1	0.200322	3.14257e-06	2.0602e-05	533	533
UNC5D	0.200295	3.1524e-06	2.0653e-05	533	484
LOC344595	0.200292	3.15372e-06	2.06549e-05	533	533
FMO4	0.200272	3.16092e-06	2.06937e-05	533	533
SYT9	0.20027	3.16169e-06	2.06937e-05	533	519
MTUS1	0.200212	3.18288e-06	2.08189e-05	533	533
IRGQ	0.200198	3.1879e-06	2.08449e-05	533	533
RGL3	0.200179	3.1949e-06	2.08839e-05	533	533
ABI3BP	0.200079	3.23193e-06	2.11191e-05	533	533
PCDHA6	0.200033	3.24935e-06	2.12123e-05	533	523
PRDM11	0.199956	3.27814e-06	2.13795e-05	533	531
CTNNBIP1	0.199882	3.30633e-06	2.15563e-05	533	533
RNF5P1	0.199851	3.31814e-06	2.16264e-05	533	533
PCDHB18	0.199622	3.40665e-06	2.21459e-05	533	531
DYNC1I2	0.199554	3.43342e-06	2.22912e-05	533	533
FAM116A	0.199532	3.4422e-06	2.23411e-05	533	533
TNFSF12	0.199528	3.4438e-06	2.23443e-05	533	533
CMA1	0.199516	3.44849e-06	2.23531e-05	533	345
LASP1	0.199443	3.47734e-06	2.25039e-05	533	533
ALDH8A1	0.199431	3.48248e-06	2.253e-05	533	533
LYPD2	0.199414	3.48914e-06	2.25514e-05	533	356
SNORD116-4	0.19935	3.51477e-06	2.27024e-05	533	518
SYPL2	0.199319	3.52724e-06	2.27465e-05	533	533
GPR21	0.199305	3.53314e-06	2.27773e-05	533	525
MORN4	0.199235	3.56178e-06	2.29399e-05	533	533
UBE2CBP	0.199134	3.603e-06	2.31906e-05	533	533
MTMR9	0.199131	3.60426e-06	2.31913e-05	533	533
ZNF763	0.199107	3.61414e-06	2.32429e-05	533	533
GSTA4	0.199106	3.61459e-06	2.32429e-05	533	533
LDHD	0.199082	3.62476e-06	2.32901e-05	533	533
PEX7	0.199051	3.63755e-06	2.33459e-05	533	533
TEKT3	0.199027	3.64766e-06	2.34033e-05	533	515
CNKSR3	0.199007	3.65582e-06	2.34407e-05	533	533
PLCH1	0.199002	3.65792e-06	2.34467e-05	533	533
MAVS	0.198994	3.66164e-06	2.34631e-05	533	533
PSIP1	0.198947	3.68134e-06	2.35819e-05	533	533
EHHADH	0.198811	3.73892e-06	2.39127e-05	533	533
PIK3C2A	0.198805	3.74165e-06	2.39226e-05	533	533
PCDHA12	0.198682	3.79485e-06	2.42473e-05	533	505
MYLK4	0.198646	3.81047e-06	2.4324e-05	533	533
IGSF3	0.198633	3.81617e-06	2.43527e-05	533	533
ZFP1	0.198607	3.82751e-06	2.44033e-05	533	533
FN3K	0.198606	3.82772e-06	2.44033e-05	533	533
EHD2	0.198582	3.83839e-06	2.44635e-05	533	533
CASC3	0.198567	3.84519e-06	2.44913e-05	533	533
JMY	0.198563	3.84684e-06	2.44941e-05	533	533
RAB21	0.19852	3.86554e-06	2.45977e-05	533	533
PDE8A	0.198456	3.89428e-06	2.47493e-05	533	533
PCDHGB6	0.198441	3.90092e-06	2.47837e-05	533	530
LRRK2	0.19826	3.98209e-06	2.52607e-05	533	533
TGFA	0.19826	3.98227e-06	2.52607e-05	533	533
USH1G	0.198247	3.98845e-06	2.5292e-05	533	425
DOLK	0.198171	4.02282e-06	2.54939e-05	533	533
SLC13A2	0.19812	4.04633e-06	2.56348e-05	533	440
SCHIP1	0.198112	4.05006e-06	2.56504e-05	533	533
FBXO11	0.198053	4.07767e-06	2.5809e-05	533	533
ITGA2	0.197982	4.11086e-06	2.60028e-05	533	533
GOT1	0.197882	4.15779e-06	2.62667e-05	533	533
C11orf63	0.197848	4.17409e-06	2.63531e-05	533	533
POLR2A	0.197844	4.17575e-06	2.63553e-05	533	533
HIBCH	0.197836	4.17989e-06	2.63732e-05	533	533
SLC25A21	0.197804	4.19508e-06	2.64442e-05	533	513
RAG1	0.19759	4.29842e-06	2.70364e-05	533	531
NKAPL	0.197583	4.30184e-06	2.70495e-05	533	532
CDKL5	0.197533	4.32634e-06	2.71951e-05	533	529
PABPC4L	0.197493	4.34638e-06	2.73125e-05	533	533
C3orf32	0.197455	4.365e-06	2.74125e-05	533	515
MLLT6	0.197448	4.36849e-06	2.74259e-05	533	533
C3orf15	0.197442	4.37166e-06	2.74372e-05	533	533
ZFP92	0.197288	4.4486e-06	2.79017e-05	533	504
COBL	0.197273	4.45633e-06	2.79338e-05	533	533
RXRA	0.197138	4.52532e-06	2.83487e-05	533	533
SSFA2	0.196963	4.61623e-06	2.88705e-05	533	533
MCF2	0.19694	4.62787e-06	2.89192e-05	533	517
ALMS1	0.196885	4.65723e-06	2.90936e-05	533	533
GPR137C	0.196875	4.66217e-06	2.91155e-05	533	532
CRAT	0.196841	4.68043e-06	2.92204e-05	533	533
C14orf64	0.19679	4.70771e-06	2.93816e-05	533	531
KLHDC8B	0.196767	4.71997e-06	2.944e-05	533	533
ESPNP	0.196691	4.76048e-06	2.96834e-05	533	474
RAB11FIP3	0.196686	4.76316e-06	2.9691e-05	533	533
PTGR2	0.196616	4.80104e-06	2.99035e-05	533	533
NCRNA00086	0.196615	4.80171e-06	2.99035e-05	533	533
LOC650623	0.196582	4.81978e-06	3.00068e-05	533	532
DIS3L2	0.196542	4.84182e-06	3.01254e-05	533	533
CCDC120	0.196495	4.86724e-06	3.02742e-05	533	533
WDFY3	0.196468	4.88222e-06	3.0358e-05	533	533
SH3YL1	0.196453	4.89082e-06	3.04015e-05	533	533
ZNF416	0.196441	4.89737e-06	3.0424e-05	533	533
TNFRSF19	0.196396	4.92211e-06	3.05675e-05	533	533
CAPN11	0.196379	4.93154e-06	3.0608e-05	533	531
DKK3	0.196362	4.94114e-06	3.06488e-05	533	533
IQUB	0.196358	4.94336e-06	3.06531e-05	533	530
HERC2	0.196353	4.94609e-06	3.06606e-05	533	533
MAPT	0.196293	4.97988e-06	3.08511e-05	533	533
SLC6A12	0.196262	4.99771e-06	3.0952e-05	533	533
PKN3	0.196075	5.10451e-06	3.15553e-05	533	533
MTMR3	0.196041	5.12408e-06	3.16472e-05	533	533
RBP4	0.196033	5.12868e-06	3.16659e-05	533	527
KCNMB4	0.196024	5.13361e-06	3.16866e-05	533	533
SYNE1	0.196001	5.14733e-06	3.17615e-05	533	533
HOOK1	0.195982	5.1581e-06	3.18183e-05	533	533
CNOT6	0.195942	5.18124e-06	3.19512e-05	533	533
DNAL1	0.195934	5.18639e-06	3.19634e-05	533	533
MAML2	0.195915	5.19722e-06	3.20204e-05	533	533
CACNA1D	0.195822	5.25226e-06	3.23299e-05	533	533
STEAP4	0.195811	5.25865e-06	3.23593e-05	533	533
ZNRF3	0.195765	5.28592e-06	3.24914e-05	533	533
TMEM171	0.195764	5.28656e-06	3.24914e-05	533	533
ITGA9	0.195744	5.29832e-06	3.25438e-05	533	533
GNB5	0.195736	5.30346e-06	3.25556e-05	533	533
COLEC11	0.195599	5.3861e-06	3.30427e-05	533	533
ZNF768	0.195553	5.41378e-06	3.31923e-05	533	533
WDR16	0.195543	5.41994e-06	3.322e-05	533	512
DYNC1I1	0.195453	5.47495e-06	3.35367e-05	533	532
TACC2	0.195407	5.5037e-06	3.36924e-05	533	533
MEIS2	0.195401	5.50713e-06	3.37031e-05	533	533
FAM181B	0.195347	5.54083e-06	3.38991e-05	533	508
C14orf43	0.195284	5.5806e-06	3.41321e-05	533	533
TMEM127	0.195216	5.62331e-06	3.4362e-05	533	533
C8orf4	0.195179	5.64643e-06	3.44824e-05	533	533
PRTG	0.195138	5.67282e-06	3.46121e-05	533	532
AMDHD1	0.195132	5.6767e-06	3.46253e-05	533	531
RIBC1	0.195097	5.69884e-06	3.4737e-05	533	532
SMARCB1	0.195074	5.7137e-06	3.47984e-05	533	533
KIF1B	0.19482	5.87881e-06	3.57176e-05	533	533
LRRC6	0.194712	5.95055e-06	3.61099e-05	533	532
ZNF781	0.194689	5.96613e-06	3.61936e-05	533	532
SLC26A2	0.194605	6.02286e-06	3.64938e-05	533	533
PRDX2	0.194581	6.03893e-06	3.65802e-05	533	533
SMARCA1	0.194534	6.07061e-06	3.6761e-05	533	533
PACSIN2	0.194406	6.15857e-06	3.72712e-05	533	533
FGFR3	0.194315	6.22142e-06	3.76177e-05	533	533
BTBD3	0.194234	6.27797e-06	3.79256e-05	533	533
SLC23A2	0.194074	6.3918e-06	3.85786e-05	533	533
C1orf114	0.194058	6.40314e-06	3.86239e-05	533	519
PDE3A	0.194047	6.41069e-06	3.86347e-05	533	533
BBOX1	0.194002	6.44331e-06	3.87928e-05	533	532
FAM164C	0.193931	6.49469e-06	3.90708e-05	533	533
CCDC109A	0.193926	6.498e-06	3.90791e-05	533	533
GLB1L2	0.19391	6.50943e-06	3.91362e-05	533	532
LRP2	0.193888	6.52613e-06	3.92249e-05	533	533
GRIP2	0.193862	6.54496e-06	3.93146e-05	533	524
GNA14	0.193716	6.65215e-06	3.99228e-05	533	533
NID2	0.193696	6.66754e-06	4.00033e-05	533	533
SH2D4A	0.193645	6.70494e-06	4.01858e-05	533	533
EFNB1	0.193644	6.70594e-06	4.01858e-05	533	533
DNM1	0.193493	6.81981e-06	4.08318e-05	533	533
CLTCL1	0.193407	6.88587e-06	4.11906e-05	533	533
C14orf128	0.193384	6.90305e-06	4.12811e-05	533	533
ADD3	0.193243	7.01225e-06	4.18968e-05	533	533
CBX1	0.193237	7.01704e-06	4.1913e-05	533	533
CTSF	0.193125	7.10548e-06	4.23911e-05	533	533
ADCY8	0.193106	7.12022e-06	4.24539e-05	533	440
EPC1	0.193067	7.15124e-06	4.26262e-05	533	532
AKAP3	0.193025	7.18457e-06	4.27869e-05	533	531
NME5	0.193011	7.19617e-06	4.28434e-05	533	533
SFXN2	0.192994	7.20955e-06	4.28977e-05	533	533
ECE1	0.192955	7.24067e-06	4.30701e-05	533	533
NPY1R	0.192904	7.28237e-06	4.33054e-05	533	533
PHF3	0.19284	7.33405e-06	4.3587e-05	533	533
KCTD1	0.192807	7.36133e-06	4.37105e-05	533	533
HES1	0.19269	7.45686e-06	4.42386e-05	533	533
MS4A2	0.192676	7.46917e-06	4.42986e-05	533	529
ICK	0.192603	7.52993e-06	4.46196e-05	533	533
AVPR1A	0.19254	7.58278e-06	4.48969e-05	533	531
HOXB6	0.192536	7.58545e-06	4.48969e-05	533	533
CSNK2A2	0.192536	7.58563e-06	4.48969e-05	533	533
DYNC1LI2	0.192449	7.65889e-06	4.53039e-05	533	533
NBEAL1	0.192445	7.66274e-06	4.53123e-05	533	533
UBE2QL1	0.192434	7.67241e-06	4.53439e-05	533	533
TTBK1	0.192325	7.76561e-06	4.58544e-05	533	532
MDGA2	0.192269	7.81329e-06	4.60955e-05	533	468
USP2	0.192254	7.82662e-06	4.61606e-05	533	533
C18orf45	0.192064	7.99269e-06	4.70712e-05	533	533
PRPF8	0.192058	7.99818e-06	4.70898e-05	533	533
ZNF563	0.191967	8.07952e-06	4.75132e-05	533	533
KIAA0562	0.191904	8.13544e-06	4.77862e-05	533	533
DHODH	0.191847	8.18691e-06	4.79956e-05	533	533
BRP44L	0.191847	8.187e-06	4.79956e-05	533	533
CCDC153	0.191775	8.25289e-06	4.83493e-05	533	532
EPB49	0.191652	8.36515e-06	4.89785e-05	533	533
RIC3	0.191637	8.37946e-06	4.90481e-05	533	531
KTN1	0.191609	8.40524e-06	4.91847e-05	533	533
CNDP2	0.191524	8.48464e-06	4.96205e-05	533	533
GTF2IRD2B	0.191452	8.55179e-06	4.99987e-05	533	533
C21orf34	0.191385	8.61609e-06	5.03292e-05	533	533
CDKN2B	0.191281	8.71494e-06	5.08346e-05	533	533
SPATA24	0.191272	8.72401e-06	5.08728e-05	533	533
CBX5	0.191255	8.74025e-06	5.09381e-05	533	533
PTEN	0.191223	8.77115e-06	5.10886e-05	533	533
PDZK1	0.191137	8.85422e-06	5.15426e-05	533	533
LOC143188	0.191131	8.86047e-06	5.15642e-05	533	533
SLC2A9	0.191078	8.91225e-06	5.18356e-05	533	533
PARD3B	0.191041	8.9482e-06	5.20297e-05	533	533
RALB	0.190958	9.03058e-06	5.24784e-05	533	533
TRIM10	0.190913	9.07517e-06	5.27071e-05	533	513
SLC1A1	0.190894	9.09445e-06	5.28039e-05	533	533
EPS8L2	0.190879	9.10916e-06	5.2874e-05	533	533
DNAH2	0.190872	9.11612e-06	5.28992e-05	533	505
MAP3K1	0.190867	9.12101e-06	5.29123e-05	533	533
LMBRD1	0.190863	9.12568e-06	5.29242e-05	533	533
MAGI3	0.190834	9.15471e-06	5.3062e-05	533	533
IFT88	0.190743	9.24655e-06	5.35328e-05	533	533
MECOM	0.190735	9.25498e-06	5.35509e-05	533	533
SPATA7	0.190727	9.26258e-06	5.35794e-05	533	533
SLC23A3	0.190683	9.30755e-06	5.38241e-05	533	533
ZNF568	0.190643	9.3484e-06	5.40294e-05	533	533
PFAS	0.190614	9.37901e-06	5.41752e-05	533	533
LPHN1	0.19058	9.41423e-06	5.43475e-05	533	533
SHC2	0.190435	9.56519e-06	5.51558e-05	533	533
RNF146	0.190432	9.56806e-06	5.51566e-05	533	533
KIAA0494	0.190418	9.58283e-06	5.52259e-05	533	533
CELSR2	0.190266	9.74406e-06	5.6107e-05	533	533
TMEM185A	0.190211	9.80261e-06	5.64119e-05	533	533
LOC92249	0.190143	9.87623e-06	5.67693e-05	533	533
BBX	0.19014	9.87888e-06	5.67693e-05	533	533
FCN2	0.19001	1.00208e-05	5.74871e-05	533	469
MARCKSL1	0.190003	1.00289e-05	5.75006e-05	533	533
RADIL	0.189988	1.00451e-05	5.75771e-05	533	532
C1orf88	0.189915	1.01252e-05	5.80198e-05	533	533
FBXO21	0.189889	1.0154e-05	5.81683e-05	533	533
CRTC3	0.189873	1.01727e-05	5.82587e-05	533	533
CLDN4	0.189857	1.01899e-05	5.83245e-05	533	533
SUOX	0.189851	1.0197e-05	5.83455e-05	533	533
C2CD4C	0.189849	1.01994e-05	5.83455e-05	533	533
GOLIM4	0.18983	1.02199e-05	5.84462e-05	533	533
BTD	0.189813	1.02388e-05	5.85375e-05	533	533
ZNF264	0.189727	1.03357e-05	5.90413e-05	533	533
FEV	0.189717	1.03473e-05	5.90908e-05	533	279
FBXO17	0.189666	1.04052e-05	5.93881e-05	533	533
SLC29A2	0.189651	1.04228e-05	5.94716e-05	533	532
CHST9	0.189635	1.04409e-05	5.95579e-05	533	530
RREB1	0.189616	1.04626e-05	5.96651e-05	533	533
OSBPL10	0.189598	1.04826e-05	5.97451e-05	533	533
WNT9B	0.189576	1.0508e-05	5.98423e-05	533	510
IGFBP7	0.189511	1.05826e-05	6.01969e-05	533	533
USP51	0.189511	1.05828e-05	6.01969e-05	533	531
NFATC4	0.189491	1.06057e-05	6.03071e-05	533	533
AKR1C2	0.189479	1.06194e-05	6.03375e-05	533	533
SAFB2	0.189374	1.07421e-05	6.09829e-05	533	533
SLC5A11	0.189328	1.07968e-05	6.12589e-05	533	471
LAMA4	0.189292	1.08389e-05	6.14633e-05	533	533
JAK1	0.189193	1.09565e-05	6.206e-05	533	533
TSPAN15	0.189066	1.11087e-05	6.28517e-05	533	533
SHMT1	0.189059	1.11174e-05	6.28655e-05	533	533
FBXL13	0.189	1.11896e-05	6.32385e-05	533	532
CPS1	0.18898	1.12137e-05	6.33566e-05	533	532
PKIG	0.188977	1.12175e-05	6.33603e-05	533	533
PGBD1	0.188957	1.12423e-05	6.34648e-05	533	533
SUGT1P1	0.188953	1.12466e-05	6.34713e-05	533	519
THBD	0.188871	1.13479e-05	6.40073e-05	533	533
FUBP3	0.188863	1.1357e-05	6.40406e-05	533	533
EEF1DP3	0.18878	1.14609e-05	6.45723e-05	533	490
CDKN1C	0.188718	1.15376e-05	6.49865e-05	533	533
C19orf69	0.188682	1.15834e-05	6.52079e-05	533	512
MID1	0.188603	1.16832e-05	6.57329e-05	533	533
C11orf30	0.188564	1.17335e-05	6.59978e-05	533	533
PRR5-ARHGAP8	0.188554	1.17455e-05	6.60423e-05	533	493
LOC572558	0.188552	1.1748e-05	6.60423e-05	533	458
SLC6A3	0.188543	1.17592e-05	6.60867e-05	533	524
TTF1	0.188512	1.17995e-05	6.62948e-05	533	533
BVES	0.188367	1.19861e-05	6.72308e-05	533	532
ZNF382	0.18832	1.20474e-05	6.75371e-05	533	533
INA	0.188235	1.21597e-05	6.80907e-05	533	484
EIF2C1	0.1881	1.23383e-05	6.90336e-05	533	533
KCNE3	0.188091	1.23509e-05	6.90849e-05	533	533
WRNIP1	0.188069	1.23811e-05	6.92025e-05	533	533
RGP1	0.188068	1.23822e-05	6.92025e-05	533	532
BAZ2B	0.188065	1.23864e-05	6.92064e-05	533	533
BCKDHB	0.18804	1.24196e-05	6.93732e-05	533	533
MRPL45	0.188033	1.24289e-05	6.94055e-05	533	533
C1QTNF9	0.187968	1.25171e-05	6.9849e-05	533	508
FAM70B	0.187967	1.25187e-05	6.9849e-05	533	533
AMN	0.187958	1.25307e-05	6.98966e-05	533	532
DBC1	0.187953	1.25376e-05	6.9916e-05	533	532
PEG10	0.187932	1.25656e-05	7.00332e-05	533	533
ZNF502	0.187842	1.26886e-05	7.06213e-05	533	533
SGEF	0.187835	1.26985e-05	7.06568e-05	533	533
HNRNPA0	0.187808	1.27358e-05	7.08251e-05	533	533
SUCNR1	0.18773	1.2844e-05	7.13874e-05	533	529
RBM43	0.1877	1.2885e-05	7.15757e-05	533	533
PBX2	0.187689	1.29012e-05	7.16461e-05	533	533
NEBL	0.187667	1.29311e-05	7.17724e-05	533	533
MYO1E	0.187645	1.29614e-05	7.19013e-05	533	533
SHANK2	0.18761	1.3011e-05	7.21366e-05	533	533
CXXC4	0.187545	1.31036e-05	7.261e-05	533	507
GIGYF2	0.187498	1.31692e-05	7.29254e-05	533	533
FAM107A	0.187444	1.32467e-05	7.33227e-05	533	533
PREPL	0.187377	1.33431e-05	7.3795e-05	533	533
DDX19B	0.187347	1.33865e-05	7.39944e-05	533	533
EML5	0.18733	1.34115e-05	7.4092e-05	533	533
CLU	0.187321	1.34238e-05	7.41398e-05	533	533
SPATA5	0.187307	1.34443e-05	7.42328e-05	533	533
MRPS18B	0.187294	1.34624e-05	7.42917e-05	533	533
MYRIP	0.187247	1.35315e-05	7.46531e-05	533	532
PCDH18	0.187144	1.36823e-05	7.53814e-05	533	533
KILLIN	0.187137	1.36928e-05	7.54189e-05	533	533
PHAX	0.18713	1.37029e-05	7.54538e-05	533	533
KIAA0427	0.187084	1.3772e-05	7.58135e-05	533	533
CLEC18B	0.187046	1.38286e-05	7.60629e-05	533	533
EFS	0.186993	1.3908e-05	7.64787e-05	533	533
KIF27	0.186866	1.40992e-05	7.74248e-05	533	533
MYOT	0.186839	1.41399e-05	7.76268e-05	533	514
LOC653501	0.186807	1.4189e-05	7.78753e-05	533	533
FAM188B	0.186801	1.41981e-05	7.7904e-05	533	533
CPA6	0.186753	1.4272e-05	7.82399e-05	533	526
PLLP	0.186739	1.42928e-05	7.82958e-05	533	533
ACACB	0.186697	1.43584e-05	7.86336e-05	533	533
ZNF2	0.186662	1.44113e-05	7.88804e-05	533	533
B3GNT2	0.186581	1.45385e-05	7.95555e-05	533	533
BBS9	0.186534	1.46123e-05	7.99373e-05	533	533
PCMTD2	0.186483	1.46914e-05	8.03263e-05	533	533
ATAD3C	0.186418	1.47947e-05	8.08477e-05	533	533
PGAP1	0.186373	1.48674e-05	8.11787e-05	533	533
SOX9	0.186347	1.49079e-05	8.13779e-05	533	533
KCTD15	0.186231	1.50954e-05	8.23346e-05	533	533
DHX38	0.186189	1.51636e-05	8.26839e-05	533	533
FAM54B	0.186173	1.51902e-05	8.28065e-05	533	533
[truncated: 4,100 more rows]
